# Supplementary material for: Interactome analysis of myeloid-derived suppressor cells in murine models of colon and breast cancer
Source: Oncotarget. 2014 Sep 16;5(22):11345–53. doi: 10.18632/oncotarget.2489 (PMC4294358; doi:10.18632/oncotarget.2489)
Supplement: Supplementary file 2 [file oncotarget-05-11345-s002.xls]

## Sheet: Legend
Column name	Column definition
Object name	network object name in MetaBase
Actual	number of network objects in the activated dataset(s) which interact with the chosen object
n	number of network objects in the activated dataset(s)
R	number of network objects in the complete database or background list which interact with the chosen object
N	total number of gene-based objects in the complete database or background list
Expected	mean value for hypergeometric distribution (n*R/N)
Ratio	connectivity ratio (Actual/Expected)
z-score	z-score ((Actual-Expected)/sqrt(variance))
p-value	probability to have the given value of Actual or higher (or lower for negative z-score)
Transcription factors
Object name	Actual	n	R	N	Expected	Ratio	z-score	p-value
Spi-C	4	973	4	20920	0.186042	21.5005	9.05615	4.65209e-06
SOX18	6	973	20	20920	0.93021	6.45015	5.38566	0.000220193
Oct-6	5	973	19	20920	0.8837	5.65803	4.48625	0.00145099
Oct-2	13	973	50	20920	2.32553	5.59013	7.1769	3.14241e-07
SPI-B	6	973	26	20920	1.20927	4.96166	4.46417	0.00102981
LITAF	5	973	22	20920	1.02323	4.88648	4.02813	0.00292652
T-bet	18	973	86	20920	3.9999	4.50011	7.18344	6.78111e-08
IRF9	12	973	58	20920	2.69761	4.44838	5.80817	1.17871e-05
BOB1	9	973	44	20920	2.04646	4.39783	4.98302	0.000159904
PAX5	38	973	194	20920	9.02304	4.21144	9.92501	3.71678e-14
TEF-3	12	973	63	20920	2.93016	4.09534	5.43426	2.84739e-05
Elk-3	5	973	27	20920	1.25578	3.98158	3.42386	0.00740346
STAT5B	28	973	152	20920	7.0696	3.96062	8.09087	3.82172e-10
Oct-1	39	973	213	20920	9.90674	3.93671	9.51439	1.68669e-13
C/EBPepsilon	14	973	77	20920	3.58131	3.90918	5.64839	1.09797e-05
c-Rel (NF-kB subunit)	47	973	260	20920	12.0927	3.88663	10.3443	9.01525e-16
STAT6	38	973	212	20920	9.86023	3.85387	9.22402	6.88627e-13
IRF3	20	973	112	20920	5.20918	3.83938	6.65434	2.0708e-07
PU.1	76	973	427	20920	19.86	3.82679	13.0344	2.37155e-24
ASH2	5	973	29	20920	1.3488	3.70699	3.22176	0.0100887
HLF	5	973	29	20920	1.3488	3.70699	3.22176	0.0100887
RUNX3	18	973	106	20920	4.93011	3.65103	6.04335	1.78353e-06
E4BP4	16	973	96	20920	4.46501	3.58342	5.6032	8.48115e-06
Ikaros	20	973	121	20920	5.62777	3.5538	6.22224	7.53597e-07
CREM (repressors)	9	973	56	20920	2.60459	3.45544	4.06362	0.00103761
EKLF1	14	973	88	20920	4.09293	3.42054	5.02546	5.22942e-05
ERM	7	973	44	20920	2.04646	3.42054	3.54979	0.00391522
MBD1	9	973	57	20920	2.6511	3.39482	3.99862	0.00118216
FBI-1 (Pokemon)	9	973	58	20920	2.69761	3.33629	3.93505	0.00134255
IRF1	39	973	252	20920	11.7207	3.32746	8.20959	3.81624e-11
NF-AT1(NFATC2)	23	973	150	20920	6.97658	3.29675	6.23488	4.58327e-07
NF-kB p50/p50	13	973	85	20920	3.95339	3.28831	4.66892	0.00014505
Bcl-6	40	973	264	20920	12.2788	3.25765	8.15313	4.19028e-11
Fra-2	13	973	87	20920	4.04641	3.21272	4.56771	0.000184414
ROR-gamma	9	973	61	20920	2.83714	3.17221	3.75239	0.00193128
ETS2	23	973	156	20920	7.25564	3.16995	6.0082	9.31135e-07
NF-AT4(NFATC3)	8	973	55	20920	2.55808	3.12735	3.48898	0.0037165
NF-kB2 (p52)	21	973	147	20920	6.83705	3.0715	5.5665	4.57103e-06
STAT2	17	973	119	20920	5.53475	3.0715	5.00501	3.61733e-05
STAT5A	27	973	190	20920	8.837	3.05534	6.28562	2.32262e-07
EBF	19	973	134	20920	6.23241	3.04858	5.25422	1.43199e-05
TFCP2	12	973	87	20920	4.04641	2.96559	4.05755	0.000680868
C/EBPgamma	7	973	51	20920	2.37204	2.95105	3.08099	0.00893853
IRF7	13	973	95	20920	4.4185	2.94218	4.19031	0.000446768
BLIMP1 (PRDI-BF1)	15	973	112	20920	5.20918	2.87953	4.40486	0.000213338
CDX1	7	973	53	20920	2.46506	2.83969	2.9617	0.0109889
FOXP1	7	973	53	20920	2.46506	2.83969	2.9617	0.0109889
IRF8	34	973	259	20920	12.0462	2.82246	6.51809	4.88899e-08
RXRB	12	973	92	20920	4.27897	2.80441	3.83085	0.00112687
LXR-beta	15	973	116	20920	5.39522	2.78024	4.24641	0.00031488
NF-AT2(NFATC1)	24	973	187	20920	8.69747	2.75942	5.33763	6.61226e-06
NF-kB1 (p50)	63	973	492	20920	22.8832	2.75311	8.69097	2.89077e-13
FOXM1	17	973	133	20920	6.1859	2.74819	4.46689	0.000148762
ATF-3	20	973	157	20920	7.30215	2.73892	4.83028	4.22409e-05
GATA-2	29	973	228	20920	10.6044	2.73471	5.81678	9.0528e-07
FKHR	38	973	300	20920	13.9532	2.7234	6.64034	2.143e-08
STAT1	64	973	510	20920	23.7204	2.6981	8.57464	4.69741e-13
FOXP3	43	973	343	20920	15.9531	2.6954	6.99224	3.49023e-09
LXR-alpha	19	973	152	20920	7.0696	2.68756	4.61183	8.43237e-05
PDEF	13	973	104	20920	4.83709	2.68756	3.81036	0.00106712
ETO	9	973	72	20920	3.34876	2.68756	3.16798	0.00602632
EGR1	58	973	467	20920	21.7204	2.6703	8.06236	9.23269e-12
C/EBPdelta	27	973	218	20920	10.1393	2.66291	5.45103	3.55921e-06
JunD	29	973	236	20920	10.9765	2.64201	5.60278	1.84218e-06
RelB (NF-kB subunit)	34	973	281	20920	13.0695	2.60149	5.96925	3.52701e-07
MBD2	10	973	83	20920	3.86037	2.59042	3.20643	0.00507484
GATA-1	48	973	400	20920	18.6042	2.58006	7.04699	1.86222e-09
IRF5	9	973	75	20920	3.48829	2.58006	3.02755	0.00786369
MafB	8	973	67	20920	3.1162	2.56723	2.83774	0.0122408
c-Maf	9	973	76	20920	3.5348	2.54611	2.98226	0.00856224
IRF2	15	973	129	20920	5.99986	2.50006	3.77445	0.000978079
FOXO3A	29	973	250	20920	11.6276	2.49406	5.24875	5.84246e-06
ETS1	51	973	443	20920	20.6042	2.47523	6.93132	2.44686e-09
C/EBPalpha	54	973	471	20920	21.9065	2.46503	7.10245	9.58224e-10
IRF4	52	973	462	20920	21.4879	2.41997	6.81643	3.73104e-09
JunB	25	973	223	20920	10.3718	2.41037	4.67649	4.46742e-05
ATF-2	39	973	350	20920	16.2787	2.39577	5.81593	4.33525e-07
Fra-1	13	973	117	20920	5.44173	2.38895	3.32739	0.00310923
GLI-1	13	973	117	20920	5.44173	2.38895	3.32739	0.00310923
NF-kB p65/p65	10	973	90	20920	4.18595	2.38895	2.91642	0.00893503
TCF12	10	973	91	20920	4.23246	2.36269	2.87722	0.00963231
VDR	37	973	339	20920	15.7671	2.34666	5.52095	1.40677e-06
RARbeta	16	973	147	20920	6.83705	2.34019	3.60134	0.00137225
RXRA	31	973	285	20920	13.2555	2.33865	5.02546	1.05693e-05
ATF-4	20	973	184	20920	8.55793	2.33701	4.02318	0.000375794
E2F2	15	973	138	20920	6.41845	2.33701	3.48032	0.00193648
FXR	17	973	158	20920	7.34866	2.31335	3.65983	0.00112227
TCF8	14	973	131	20920	6.09288	2.29776	3.29081	0.00315384
AML1 (RUNX1)	61	973	571	20920	26.5575	2.2969	6.93972	1.29065e-09
AHR	29	973	273	20920	12.6974	2.28394	4.71612	3.13447e-05
PPAR-alpha	30	973	285	20920	13.2555	2.26321	4.74225	2.74148e-05
LHX2	42	973	402	20920	18.6972	2.24632	5.57268	8.93682e-07
NFYA	17	973	163	20920	7.58121	2.24238	3.51687	0.00158022
c-Fos	55	973	533	20920	24.7901	2.21863	6.29428	2.83019e-08
C/EBPbeta	72	973	699	20920	32.5109	2.21465	7.21398	2.07832e-10
PAX8	12	973	118	20920	5.48824	2.18649	2.85458	0.008867
RBP-J kappa (CBF1)	16	973	158	20920	7.34866	2.17727	3.28063	0.00288498
STAT3	76	973	751	20920	34.9294	2.17582	7.24779	1.46405e-10
FLI1	12	973	119	20920	5.53475	2.16812	2.82232	0.00945722
RelA (p65 NF-kB subunit)	99	973	983	20920	45.7198	2.16536	8.26601	2.58673e-13
PPAR-gamma	43	973	429	20920	19.953	2.15506	5.33877	1.99529e-06
SP1	162	973	1622	20920	75.4401	2.1474	10.6261	3.63724e-21
AP-4	12	973	122	20920	5.67428	2.1148	2.72744	0.0114122
Lef-1	20	973	205	20920	9.53466	2.09761	3.48796	0.00146474
ZNF145	16	973	164	20920	7.62772	2.09761	3.11664	0.00417221
TCF7L2 (TCF4)	34	973	353	20920	16.4182	2.07087	4.48154	5.18118e-05
HNF4-alpha	51	973	530	20920	24.6506	2.06892	5.50505	7.79911e-07
KLF4	28	973	295	20920	13.7206	2.04073	3.97593	0.000293086
USF2	16	973	170	20920	7.90679	2.02358	2.95954	0.00589578
E2F3	20	973	213	20920	9.90674	2.01883	3.30081	0.00230948
USF1	23	973	245	20920	11.3951	2.01842	3.54139	0.00113665
RARalpha	29	973	311	20920	14.4648	2.00487	3.94321	0.000310232
NF-E2 (45 kDa)	15	973	162	20920	7.5347	1.99079	2.79598	0.00869686
Androgen receptor	112	973	1212	20920	56.3707	1.98685	7.81749	1.8425e-12
c-Jun	101	973	1095	20920	50.929	1.98315	7.3809	2.81926e-11
NFYB	14	973	153	20920	7.11611	1.96737	2.6524	0.0121384
E2F4	33	973	363	20920	16.8833	1.95459	4.05209	0.000198479
AP-2A	27	973	298	20920	13.8601	1.94803	3.64044	0.00076504
Elk-1	18	973	201	20920	9.34861	1.92542	2.91166	0.00608943
HES1	16	973	181	20920	8.4184	1.9006	2.6876	0.0105247
NF-kB1 (p105)	19	973	216	20920	10.0463	1.89125	2.90795	0.00594864
GCR-alpha	118	973	1375	20920	63.952	1.84514	7.16057	5.4866e-11
WT1	17	973	199	20920	9.25559	1.83673	2.61935	0.0117712
MITF	18	973	215	20920	9.99976	1.80004	2.60425	0.0118261
SP3	42	973	504	20920	23.4413	1.79171	3.9736	0.000199757
SRF	40	973	480	20920	22.325	1.79171	3.87556	0.000280661
HSF1	27	973	326	20920	15.1624	1.78072	3.13776	0.00281191
RUNX2	24	973	290	20920	13.488	1.77935	2.9517	0.00471953
GATA-3	57	973	705	20920	32.7899	1.73834	4.40455	3.66318e-05
E2A	27	973	335	20920	15.581	1.73288	2.98653	0.00407647
p63	46	973	597	20920	27.7668	1.65666	3.59517	0.0005811
HIF1A	53	973	712	20920	33.1155	1.60046	3.6004	0.000521779
ESR1 (nuclear)	129	973	1777	20920	82.6492	1.56081	5.45815	2.07502e-07
p53	104	973	1529	20920	71.1146	1.46243	4.14798	5.41511e-05
E2F1	54	973	846	20920	39.3479	1.37237	2.44194	0.0116604
c-Myc	155	973	2756	20920	128.183	1.20921	2.60317	0.00620442
CREB1	284	973	5222	20920	242.878	1.16931	3.1194	0.00119516
Receptors
Object name	Actual	n	R	N	Expected	Ratio	z-score	p-value
C5L2	3	973	6	20920	0.279063	10.7503	5.27547	0.00180466
CXCR3	6	973	18	20920	0.837189	7.16684	5.78087	0.000114243
PAR4	4	973	12	20920	0.558126	7.16684	4.71938	0.00170523
CCR3	7	973	22	20920	1.02323	6.84107	6.05396	4.24831e-05
Protein C receptor (endothelial)	7	973	22	20920	1.02323	6.84107	6.05396	4.24831e-05
CCBP2 (CCR9)	4	973	13	20920	0.604637	6.61554	4.47307	0.00237299
CCR4	4	973	13	20920	0.604637	6.61554	4.47307	0.00237299
CCX CKR	4	973	13	20920	0.604637	6.61554	4.47307	0.00237299
Plexin A4	5	973	17	20920	0.790679	6.32368	4.84976	0.00083439
ITGB7	10	973	35	20920	1.62787	6.143	6.72546	2.86869e-06
CMKLR1	4	973	14	20920	0.651147	6.143	4.25141	0.00320086
ITGA9	4	973	14	20920	0.651147	6.143	4.25141	0.00320086
CD23	8	973	29	20920	1.3488	5.93118	5.86892	3.8121e-05
IL8RA	7	973	26	20920	1.20927	5.7886	5.39601	0.00013919
CXCR5	4	973	15	20920	0.697658	5.73347	4.05031	0.00420566
CD14	11	973	48	20920	2.2325	4.9272	6.01603	9.65659e-06
CD79B	5	973	22	20920	1.02323	4.88648	4.02813	0.00292652
PAR2	8	973	36	20920	1.67438	4.77789	5.01051	0.00020124
IL-2R gamma chain	9	973	42	20920	1.95344	4.60725	5.16827	0.000109328
CCR1	5	973	24	20920	1.11625	4.47927	3.76661	0.00437344
IFNAR2	5	973	24	20920	1.11625	4.47927	3.76661	0.00437344
CD2	6	973	29	20920	1.3488	4.44838	4.10415	0.00188635
ITGAM	8	973	40	20920	1.86042	4.3001	4.61403	0.000433747
IL-2R beta chain	7	973	35	20920	1.62787	4.3001	4.31551	0.000987432
CD69	6	973	31	20920	1.44183	4.16139	3.89035	0.00270138
CCR2	8	973	42	20920	1.95344	4.09534	4.43482	0.000613152
CD81	14	973	75	20920	3.48829	4.01343	5.77403	7.99046e-06
PAR1	10	973	55	20920	2.55808	3.90918	4.77124	0.00019644
VLDLR	6	973	33	20920	1.53485	3.90918	3.69384	0.00375504
CaSR	6	973	34	20920	1.58136	3.79421	3.60129	0.00438342
CCR5	12	973	71	20920	3.30225	3.63389	4.9099	9.70705e-05
CD9	17	973	101	20920	4.69756	3.6189	5.8269	3.89043e-06
APOER2	8	973	49	20920	2.27902	3.51029	3.88542	0.00175842
HLA-DRA1	8	973	52	20920	2.41855	3.30777	3.67995	0.00259583
VCAM1	8	973	53	20920	2.46506	3.24536	3.61478	0.00293511
GHR	10	973	69	20920	3.20923	3.11602	3.88838	0.00127023
ITGAV	9	973	65	20920	3.02318	2.97699	3.5257	0.00301834
Syndecan-1	9	973	66	20920	3.06969	2.93189	3.47174	0.00335386
LRP2 (Megalin)	9	973	67	20920	3.1162	2.88813	3.41879	0.003718
ICAM1	11	973	82	20920	3.81386	2.88422	3.7757	0.00141873
c-Kit	13	973	100	20920	4.65105	2.79507	3.974	0.000735472
PLAUR (uPAR)	13	973	105	20920	4.8836	2.66197	3.77066	0.00116717
CXCR4	12	973	107	20920	4.97663	2.41127	3.23239	0.00408763
CD44	16	973	158	20920	7.34866	2.17727	3.28063	0.00288498
A2M receptor	26	973	264	20920	12.2788	2.11747	4.03557	0.000268308
APP	25	973	285	20920	13.2555	1.88601	3.32619	0.00184266
EGFR	49	973	634	20920	29.4877	1.66171	3.73683	0.000364143
Ligands
Object name	Actual	n	R	N	Expected	Ratio	z-score	p-value
K12	2	973	3	20920	0.139532	14.3337	5.10092	0.00628269
IFNA7	3	973	5	20920	0.232553	12.9003	5.87763	0.000934684
CCL9	4	973	8	20920	0.372084	10.7503	6.09188	0.000280089
IL-1F9	3	973	6	20920	0.279063	10.7503	5.27547	0.00180466
TIG2	6	973	14	20920	0.651147	9.21451	6.79044	2.16963e-05
IFNA4	3	973	7	20920	0.325574	9.21451	4.80076	0.0030491
G-CSF	5	973	14	20920	0.651147	7.67875	5.52093	0.000303339
MIG	8	973	23	20920	1.06974	7.47844	6.86563	5.58574e-06
I-TAC	7	973	22	20920	1.02323	6.84107	6.05396	4.24831e-05
Eotaxin	9	973	30	20920	1.39532	6.45015	6.59763	5.79834e-06
CCL19	4	973	14	20920	0.651147	6.143	4.25141	0.00320086
CCL8	5	973	19	20920	0.8837	5.65803	4.48625	0.00145099
IL-12 alpha	7	973	27	20920	1.25578	5.57421	5.25273	0.000180409
CCL20	6	973	26	20920	1.20927	4.96166	4.46417	0.00102981
SDF-1	15	973	66	20920	3.06969	4.88648	6.98428	2.67976e-07
PF4	8	973	40	20920	1.86042	4.3001	4.61403	0.000433747
IP10	11	973	56	20920	2.60459	4.22332	5.33441	4.52773e-05
CCL13	8	973	41	20920	1.90693	4.19522	4.523	0.000517185
MIP-1-beta	7	973	36	20920	1.67438	4.18066	4.21841	0.0011772
CCL5	13	973	67	20920	3.1162	4.17174	5.743	1.07899e-05
Galectin-8	6	973	31	20920	1.44183	4.16139	3.89035	0.00270138
NOV	6	973	32	20920	1.48834	4.03135	3.7901	0.00319598
Midkine	7	973	39	20920	1.81391	3.85907	3.94702	0.00192164
Decorin	10	973	60	20920	2.79063	3.58342	4.4259	0.000410468
IFN-beta	6	973	36	20920	1.67438	3.58342	3.42632	0.00586781
HGF	6	973	37	20920	1.72089	3.48657	3.34344	0.00673364
IL-1 beta	13	973	81	20920	3.76735	3.4507	4.8807	8.74801e-05
GM-CSF	8	973	51	20920	2.37204	3.37263	3.74673	0.00228798
IFN-gamma	13	973	83	20920	3.86037	3.36755	4.77319	0.000113141
von Willebrand factor	9	973	59	20920	2.74412	3.27974	3.87286	0.00152
IL-2	13	973	90	20920	4.18595	3.10563	4.42127	0.000260499
CCL2	11	973	85	20920	3.95339	2.78242	3.63673	0.0019057
FGF2	10	973	83	20920	3.86037	2.59042	3.20643	0.00507484
Fibronectin	24	973	212	20920	9.86023	2.43402	4.63492	5.38599e-05
A2M	16	973	164	20920	7.62772	2.09761	3.11664	0.00417221
Kinases
Object name	Actual	n	R	N	Expected	Ratio	z-score	p-value
MIBP	3	973	6	20920	0.279063	10.7503	5.27547	0.00180466
TXK	4	973	11	20920	0.511616	7.81837	4.99572	0.00118006
PI4Kalpha	5	973	21	20920	0.976721	5.11917	4.17104	0.00235034
LIMK2	6	973	30	20920	1.39532	4.3001	3.99491	0.00226641
c-Fes	8	973	41	20920	1.90693	4.19522	4.523	0.000517185
TTK	7	973	36	20920	1.67438	4.18066	4.21841	0.0011772
CDK3	6	973	31	20920	1.44183	4.16139	3.89035	0.00270138
ERK5 (MAPK7)	11	973	60	20920	2.79063	3.94176	5.03981	8.79309e-05
JAK3	11	973	61	20920	2.83714	3.87714	4.97013	0.000102821
TEC	9	973	52	20920	2.41855	3.72124	4.33927	0.000594832
FGR	9	973	54	20920	2.51157	3.58342	4.19817	0.000791312
Lck	29	973	198	20920	9.20908	3.14907	6.71049	4.27107e-08
Lyn	28	973	205	20920	9.53466	2.93666	6.15425	3.22257e-07
ROCK2	11	973	82	20920	3.81386	2.88422	3.7757	0.00141873
p38beta (MAPK11)	10	973	75	20920	3.48829	2.86674	3.57685	0.00241122
JAK2	21	973	158	20920	7.34866	2.85766	5.17665	1.43056e-05
c-Kit	13	973	100	20920	4.65105	2.79507	3.974	0.000735472
ZAP70	19	973	148	20920	6.88356	2.7602	4.74616	5.85327e-05
Syk	38	973	328	20920	15.2554	2.49091	6.01074	2.26574e-07
Aurora-B	21	973	183	20920	8.51142	2.46727	4.40303	0.000127207
Fyn	35	973	315	20920	14.6508	2.38895	5.48583	1.79029e-06
JAK1	15	973	141	20920	6.55798	2.28729	3.38736	0.00239284
IKK-alpha	19	973	201	20920	9.34861	2.03239	3.24821	0.00272025
c-Src	54	973	623	20920	28.9761	1.86361	4.83318	8.61703e-06
ERK2 (MAPK1)	39	973	487	20920	22.6506	1.72181	3.55965	0.000720685
CDK1 (p34)	47	973	599	20920	27.8598	1.68702	3.76788	0.000341611
EGFR	49	973	634	20920	29.4877	1.66171	3.73683	0.000364143
Proteases
Object name	Actual	n	R	N	Expected	Ratio	z-score	p-value
Factor D	4	973	9	20920	0.418595	9.55578	5.66998	0.000485593
MASP2	4	973	12	20920	0.558126	7.16684	4.71938	0.00170523
Beta-tryptase 1	4	973	14	20920	0.651147	6.143	4.25141	0.00320086
Prostasin	4	973	14	20920	0.651147	6.143	4.25141	0.00320086
Trypsin II	4	973	14	20920	0.651147	6.143	4.25141	0.00320086
Chymase	7	973	25	20920	1.16276	6.02014	5.54693	0.000105946
MMP-12	13	973	51	20920	2.37204	5.48052	7.0754	4.03901e-07
Cathepsin C	6	973	24	20920	1.11625	5.37513	4.73645	0.000651879
Coagulation factor X	8	973	36	20920	1.67438	4.77789	5.01051	0.00020124
Thrombin	15	973	81	20920	3.76735	3.98158	5.93797	4.23484e-06
Myeloblastin	12	973	71	20920	3.30225	3.63389	4.9099	9.70705e-05
Plasminogen	12	973	71	20920	3.30225	3.63389	4.9099	9.70705e-05
Leukocyte elastase	19	973	113	20920	5.25569	3.61513	6.15625	1.08353e-06
Cathepsin G	15	973	96	20920	4.46501	3.35946	5.11745	3.54949e-05
Matrilysin (MMP-7)	14	973	91	20920	4.23246	3.30777	4.87267	7.63173e-05
DPP4	9	973	59	20920	2.74412	3.27974	3.87286	0.00152
MMP-9	47	973	311	20920	14.4648	3.24927	8.82637	9.02145e-13
Plasmin	13	973	87	20920	4.04641	3.21272	4.56771	0.000184414
Cathepsin B	12	973	88	20920	4.09293	2.93189	4.01094	0.00075564
Stromelysin-1	14	973	108	20920	5.02314	2.7871	4.11238	0.000480872
MMP-1	13	973	105	20920	4.8836	2.66197	3.77066	0.00116717
MMP-2	41	973	350	20920	16.2787	2.51863	6.32787	5.5858e-08
MMP-13	13	973	112	20920	5.20918	2.4956	3.50506	0.00210955
Enzymes
Object name	Actual	n	R	N	Expected	Ratio	z-score	p-value
IGTP	3	973	3	20920	0.139532	21.5005	7.84267	0.000100317
PNKD	3	973	5	20920	0.232553	12.9003	5.87763	0.000934684
IIGP	4	973	7	20920	0.325574	12.286	6.59583	0.000145408
Heparanase 1	5	973	15	20920	0.697658	7.16684	5.27681	0.00043764
Coagulation factor V	6	973	19	20920	0.8837	6.78964	5.57613	0.000160422
HMGCS1	5	973	17	20920	0.790679	6.32368	4.84976	0.00083439
Ceruloplasmin	8	973	33	20920	1.53485	5.21225	5.34836	0.000104507
JMJD3	31	973	206	20920	9.58117	3.23551	7.12143	7.64474e-09
UHRF1	10	973	68	20920	3.16272	3.16184	3.94359	0.00113246
PLC-gamma 2	11	973	80	20920	3.72084	2.95632	3.8719	0.00115474
BRM	24	973	203	20920	9.44163	2.54193	4.87571	2.65645e-05
BRG1	58	973	518	20920	24.0924	2.40739	7.16361	5.65058e-10
G9a	22	973	199	20920	9.25559	2.37694	4.31047	0.000153595
c-Cbl	27	973	256	20920	11.9067	2.26763	4.50707	6.56469e-05
DNMT1	21	973	212	20920	9.86023	2.12977	3.65154	0.00093076
p300	85	973	882	20920	41.0223	2.07204	7.18469	1.36447e-10
HDAC3	36	973	388	20920	18.0461	1.99489	4.36883	6.86815e-05
CBP	54	973	605	20920	28.1389	1.91905	5.06639	3.67907e-06
HDAC1	77	973	890	20920	41.3944	1.86016	5.79189	1.10883e-07
HDAC2	47	973	555	20920	25.8133	1.82076	4.32823	5.79547e-05
EZH2	49	973	640	20920	29.7667	1.64613	3.66662	0.000450245
