# Supplementary material for: Interactome analysis of myeloid-derived suppressor cells in murine models of colon and breast cancer
Source: Oncotarget. 2014 Sep 16;5(22):11345–53. doi: 10.18632/oncotarget.2489 (PMC4294358; doi:10.18632/oncotarget.2489)
Supplement: Supplementary file 3 [file oncotarget-05-11345-s003.xls]

## Sheet: Legend
Column name	Column definition
Object name	network object name in MetaBase
Actual	number of network objects in the activated dataset(s) which interact with the chosen object
n	number of network objects in the activated dataset(s)
R	number of network objects in the complete database or background list which interact with the chosen object
N	total number of gene-based objects in the complete database or background list
Expected	mean value for hypergeometric distribution (n*R/N)
Ratio	connectivity ratio (Actual/Expected)
z-score	z-score ((Actual-Expected)/sqrt(variance))
p-value	probability to have the given value of Actual or higher (or lower for negative z-score)
Transcription factors
Object name	Actual	n	R	N	Expected	Ratio	z-score	p-value
Spi-C	4	1807	4	20920	0.345507	11.5772	6.50499	5.54967e-05
Elk-3	13	1807	27	20920	2.33217	5.57421	7.31278	9.01275e-08
SPI-B	11	1807	26	20920	2.24579	4.89805	6.11516	4.40805e-06
FoxD1	4	1807	11	20920	0.950143	4.20989	3.2742	0.0111601
TFIIIA	5	1807	14	20920	1.20927	4.13471	3.60754	0.00492889
TEF (thyrotroph embryonic factor)	6	1807	17	20920	1.4684	4.08607	3.91391	0.00221092
SOX18	7	1807	20	20920	1.72753	4.05202	4.19869	0.00100265
T-bet	30	1807	86	20920	7.42839	4.03856	8.68192	1.04405e-11
Oct-2	17	1807	50	20920	4.31883	3.93625	6.39148	4.77037e-07
C/EBPgamma	17	1807	51	20920	4.40521	3.85907	6.28556	6.58197e-07
TEF-3	20	1807	63	20920	5.44173	3.6753	6.53886	1.72204e-07
Oct-6	6	1807	19	20920	1.64116	3.65596	3.56123	0.00417127
DEC2	9	1807	30	20920	2.5913	3.47316	4.16801	0.000703606
DMTF1	6	1807	20	20920	1.72753	3.47316	3.40235	0.00552924
TCF12	27	1807	91	20920	7.86028	3.43499	7.15763	6.60231e-09
BATF	12	1807	41	20920	3.54144	3.38845	4.70693	0.000122416
PU.1	124	1807	427	20920	36.8828	3.362	15.1627	4.68725e-35
STAT5B	44	1807	152	20920	13.1293	3.35129	8.94575	3.32411e-13
ETV6(TEL1)	18	1807	63	20920	5.44173	3.30777	5.64056	3.89668e-06
ATF-3	44	1807	157	20920	13.5611	3.24457	8.68005	1.1478e-12
PAX5	54	1807	194	20920	16.7571	3.22252	9.56255	4.36756e-15
c-Rel (NF-kB subunit)	72	1807	260	20920	22.4579	3.20599	11.0055	1.60356e-19
HLF	8	1807	29	20920	2.50492	3.19371	3.63483	0.00251398
OLIG1	8	1807	29	20920	2.50492	3.19371	3.63483	0.00251398
BOB1	12	1807	44	20920	3.80057	3.15742	4.40476	0.000256259
CREB5	6	1807	22	20920	1.90029	3.15742	3.11299	0.00916839
Oct-1	58	1807	213	20920	18.3982	3.15248	9.70856	1.25428e-15
E4BP4	26	1807	96	20920	8.29216	3.13549	6.44817	9.82297e-08
STAT6	57	1807	212	20920	18.3119	3.11274	9.50669	4.06412e-15
NFE2L1	10	1807	38	20920	3.28231	3.04663	3.88267	0.00112148
ATF-5	11	1807	42	20920	3.62782	3.03212	4.05336	0.000670543
DLX4 (BP1)	6	1807	23	20920	1.98666	3.02014	2.98049	0.0115153
FosB	20	1807	77	20920	6.651	3.00706	5.42515	5.79464e-06
SNFT	7	1807	27	20920	2.33217	3.0015	3.19979	0.00672456
BLIMP1 (PRDI-BF1)	29	1807	112	20920	9.67419	2.99767	6.51782	5.41249e-08
MTF-1	9	1807	35	20920	3.02318	2.97699	3.59921	0.00234227
PEA3	26	1807	102	20920	8.81042	2.95105	6.07343	3.63464e-07
EBF	34	1807	134	20920	11.5745	2.9375	6.9182	6.96713e-09
NF-kB2 (p52)	37	1807	147	20920	12.6974	2.91399	7.16034	1.94487e-09
ROR-gamma	15	1807	61	20920	5.26898	2.84685	4.44156	0.0001627
JunD	58	1807	236	20920	20.3849	2.84524	8.76552	1.65432e-13
ETS2	38	1807	156	20920	13.4748	2.82009	7.01591	3.18913e-09
CBF beta	18	1807	74	20920	6.39187	2.81608	4.81198	4.36951e-05
C/EBPdelta	53	1807	218	20920	18.8301	2.81464	8.28129	2.87685e-12
Bcl-6	64	1807	264	20920	22.8034	2.80659	9.0829	1.84231e-14
Fra-2	21	1807	87	20920	7.51477	2.7945	5.15717	1.18237e-05
NF-AT2(NFATC1)	45	1807	187	20920	16.1524	2.78596	7.54303	1.79403e-10
NF-AT1(NFATC2)	36	1807	150	20920	12.9565	2.77853	6.72161	1.24968e-08
ATF-4	44	1807	184	20920	15.8933	2.76846	7.40844	3.53999e-10
EKLF1	21	1807	88	20920	7.60115	2.76274	5.09506	1.4279e-05
c-Maf	18	1807	76	20920	6.56463	2.74197	4.6778	6.37846e-05
NF-AT4(NFATC3)	13	1807	55	20920	4.75072	2.73643	3.96474	0.000658104
EGR3	10	1807	43	20920	3.7142	2.69237	3.41571	0.00305949
CREM (repressors)	13	1807	56	20920	4.83709	2.68756	3.88813	0.000790238
EGR1	107	1807	467	20920	40.3379	2.65259	11.1053	2.71596e-21
JunB	51	1807	223	20920	19.262	2.6477	7.6061	8.20638e-11
ITF2	13	1807	57	20920	4.92347	2.64041	3.81318	0.000943949
ERM	10	1807	44	20920	3.80057	2.63118	3.33035	0.00365836
SP2	9	1807	40	20920	3.45507	2.60487	3.12385	0.00613304
TFEB	13	1807	58	20920	5.00985	2.59489	3.73983	0.00112191
GATA-2	51	1807	228	20920	19.6939	2.58964	7.42077	1.91647e-10
AP-2B	9	1807	41	20920	3.54144	2.54134	3.03752	0.00726847
ATF-7	9	1807	41	20920	3.54144	2.54134	3.03752	0.00726847
GFI-1	16	1807	74	20920	6.39187	2.50318	3.98291	0.000485272
FOXP3	74	1807	343	20920	29.6272	2.4977	8.59938	1.12965e-13
RelB (NF-kB subunit)	60	1807	281	20920	24.2718	2.472	7.63839	3.75014e-11
C/EBPalpha	99	1807	471	20920	40.6834	2.43342	9.67463	4.7122e-17
FLI1	25	1807	119	20920	10.2788	2.43218	4.81743	2.45487e-05
ZNF42 (MZF1)	13	1807	62	20920	5.35535	2.42748	3.4611	0.00213703
TFAM	9	1807	43	20920	3.7142	2.42313	2.87231	0.0100131
C/EBPepsilon	16	1807	77	20920	6.651	2.40565	3.79951	0.000770711
RUNX3	22	1807	106	20920	9.15593	2.40282	4.45206	8.92216e-05
NF-kB1 (p50)	102	1807	492	20920	42.4973	2.40015	9.66339	4.21643e-17
Fra-1	24	1807	117	20920	10.1061	2.37481	4.58519	5.31568e-05
STAT4	16	1807	78	20920	6.73738	2.37481	3.74029	0.000893147
GATA-1	82	1807	400	20920	34.5507	2.37333	8.52707	1.0296e-13
IRF8	53	1807	259	20920	22.3716	2.36908	6.81692	2.53225e-09
ELF1	21	1807	103	20920	8.8968	2.3604	4.2556	0.000166481
ERG	26	1807	128	20920	11.0562	2.35162	4.71624	3.16123e-05
STAT5A	38	1807	190	20920	16.4116	2.31544	5.60058	8.01113e-07
DEC1 (Stra13)	26	1807	130	20920	11.229	2.31544	4.62595	4.17979e-05
NF-kB p50/p50	17	1807	85	20920	7.34202	2.31544	3.73653	0.000846508
Ikaros	24	1807	121	20920	10.4516	2.2963	4.39707	9.30862e-05
LXR-beta	23	1807	116	20920	10.0197	2.29548	4.30201	0.000129837
Elk-4	19	1807	96	20920	8.29216	2.29132	3.89918	0.000494911
NF-E2 (45 kDa)	32	1807	162	20920	13.993	2.28685	5.05568	7.55779e-06
FKHR	59	1807	300	20920	25.913	2.27685	6.84922	1.59811e-09
IRF3	22	1807	112	20920	9.67419	2.27409	4.157	0.000207401
STAT1	100	1807	510	20920	44.0521	2.27004	8.92824	4.03875e-15
FOXO3A	49	1807	250	20920	21.5942	2.26913	6.20714	4.24426e-08
PPAR-gamma	84	1807	429	20920	37.0556	2.26686	8.15196	7.18526e-13
IRF1	49	1807	252	20920	21.7669	2.25112	6.14378	5.51224e-08
c-Fos	103	1807	533	20920	46.0388	2.23724	8.89668	4.21578e-15
C/EBP zeta	38	1807	197	20920	17.0162	2.23317	5.34704	2.02496e-06
SP4	10	1807	52	20920	4.49159	2.22638	2.72253	0.0124309
RBP-J kappa (CBF1)	30	1807	158	20920	13.6475	2.1982	4.64846	3.17827e-05
IRF9	11	1807	58	20920	5.00985	2.19568	2.80372	0.00996629
ETS1	84	1807	443	20920	38.2649	2.19523	7.81814	4.28983e-12
CREB3	36	1807	190	20920	16.4116	2.19357	5.08173	5.69353e-06
RelA (p65 NF-kB subunit)	186	1807	983	20920	84.9083	2.1906	11.757	1.95781e-25
KLF6	14	1807	74	20920	6.39187	2.19028	3.15384	0.00401098
PIT1	13	1807	69	20920	5.95999	2.18121	3.02186	0.00565542
CITED2	12	1807	64	20920	5.52811	2.17072	2.88413	0.00799105
IRF5	14	1807	75	20920	6.47825	2.16108	3.09725	0.00454831
RUNX2	54	1807	290	20920	25.0492	2.15575	6.09397	5.42959e-08
ATF-2	65	1807	350	20920	30.2318	2.15005	6.67143	2.75107e-09
C/EBPbeta	129	1807	699	20920	60.3773	2.13656	9.39759	6.04326e-17
BACH1	14	1807	76	20920	6.56463	2.13264	3.04154	0.00514239
AML1 (RUNX1)	105	1807	571	20920	49.3211	2.12891	8.40988	6.74947e-14
Bcl-3	16	1807	88	20920	7.60115	2.10495	3.19376	0.00331495
AP-2A	54	1807	298	20920	25.7402	2.09788	5.86926	1.37896e-07
DRAP1	16	1807	89	20920	7.68752	2.08129	3.14318	0.0037247
GLI-1	21	1807	117	20920	10.1061	2.07796	3.59515	0.000995607
PPAR-alpha	51	1807	285	20920	24.6174	2.07171	5.60122	4.53302e-07
NFYA	29	1807	163	20920	14.0794	2.05975	4.17637	0.000143051
NF-kB p65/p65	16	1807	90	20920	7.7739	2.05817	3.09326	0.00417515
WT1	35	1807	199	20920	17.189	2.03619	4.51592	3.98298e-05
HIF1A	125	1807	712	20920	61.5002	2.03251	8.61905	9.36545e-15
USF1	43	1807	245	20920	21.1623	2.03192	4.99563	5.87129e-06
c-Jun	192	1807	1095	20920	94.5825	2.02997	10.765	3.58466e-22
SP1	284	1807	1622	20920	140.103	2.02708	13.2422	7.01054e-33
STAT3	131	1807	751	20920	64.8689	2.01946	8.74847	3.45094e-15
KLF5	21	1807	121	20920	10.4516	2.00927	3.42344	0.00154695
HOXB4	13	1807	75	20920	6.47825	2.00671	2.68548	0.0114511
FOXM1	23	1807	133	20920	11.4881	2.00207	3.56463	0.000998872
Miz-1	15	1807	87	20920	7.51477	1.99607	2.86258	0.00726645
TFCP2	15	1807	87	20920	7.51477	1.99607	2.86258	0.00726645
BMAL1	28	1807	163	20920	14.0794	1.98872	3.89646	0.000337214
VDR	58	1807	339	20920	29.2817	1.98076	5.59776	3.65248e-07
GCR-alpha	235	1807	1375	20920	118.768	1.97865	11.5437	1.58642e-25
SP3	86	1807	504	20920	43.5338	1.97547	6.81602	6.70189e-10
USF2	29	1807	170	20920	14.684	1.97493	3.92442	0.000301015
IRF2	22	1807	129	20920	11.1426	1.97441	3.41336	0.00153174
PROX1	16	1807	94	20920	8.11941	1.97059	2.89988	0.0064439
Elk-1	34	1807	201	20920	17.3617	1.95833	4.19773	0.000113198
MBD2	14	1807	83	20920	7.16926	1.95278	2.67423	0.0112571
NFIC	14	1807	83	20920	7.16926	1.95278	2.67423	0.0112571
FoxL2	15	1807	89	20920	7.68752	1.95121	2.76505	0.0089609
AHR	46	1807	273	20920	23.5808	1.95074	4.86181	8.6312e-06
NK31	15	1807	90	20920	7.7739	1.92953	2.71723	0.00991805
RXRA	47	1807	285	20920	24.6174	1.90922	4.75199	1.24143e-05
NRF2	36	1807	219	20920	18.9165	1.9031	4.13093	0.000131574
RXRB	15	1807	92	20920	7.94665	1.88759	2.62341	0.012073
TFE3	14	1807	86	20920	7.42839	1.88466	2.52769	0.0151824
HSF1	53	1807	326	20920	28.1588	1.88218	4.93608	5.46571e-06
ARNT	23	1807	142	20920	12.2655	1.87518	3.21755	0.00243573
SOX9	27	1807	168	20920	14.5113	1.86062	3.44367	0.00121863
SRF	77	1807	480	20920	41.4608	1.85718	5.84165	7.93748e-08
Evi-1	19	1807	119	20920	10.2788	1.84846	2.85396	0.00647965
E2F2	22	1807	138	20920	11.92	1.84564	3.06455	0.00364568
KLF4	47	1807	295	20920	25.4811	1.8445	4.49159	3.07836e-05
TWIST1	23	1807	145	20920	12.5246	1.83638	3.10745	0.00319887
NF-kB1 (p105)	34	1807	216	20920	18.6574	1.82234	3.73538	0.00045527
PR (nuclear)	52	1807	336	20920	29.0226	1.79171	4.49838	2.702e-05
IRF4	71	1807	462	20920	39.906	1.77918	5.2073	1.30045e-06
p73	45	1807	293	20920	25.3084	1.77807	4.124	0.000109342
CLOCK	20	1807	131	20920	11.3153	1.76751	2.7095	0.00873501
ROR-alpha	20	1807	131	20920	11.3153	1.76751	2.7095	0.00873501
PAX8	18	1807	118	20920	10.1924	1.76601	2.56572	0.012521
ZNF145	25	1807	164	20920	14.1658	1.76482	3.02338	0.00374928
PPAR-beta(delta)	26	1807	171	20920	14.7704	1.76028	3.06942	0.00327564
LXR-alpha	23	1807	152	20920	13.1293	1.75181	2.86035	0.00578661
TCF7L2 (TCF4)	53	1807	353	20920	30.491	1.73822	4.30103	5.24016e-05
RARalpha	46	1807	311	20920	26.8631	1.71238	3.8918	0.00022494
Androgen receptor	177	1807	1212	20920	104.689	1.69073	7.61769	1.2552e-12
SMAD3	81	1807	560	20920	48.3709	1.67456	4.9752	2.80599e-06
XBP1	27	1807	187	20920	16.1524	1.67157	2.83641	0.00567677
NUR77	30	1807	208	20920	17.9663	1.66979	2.98499	0.00375594
MITF	31	1807	215	20920	18.571	1.66927	3.03297	0.00327496
MLL1 (HRX)	35	1807	243	20920	20.9895	1.6675	3.21806	0.00189802
SMAD4	62	1807	431	20920	37.2283	1.6654	4.29185	4.70508e-05
HNF3-alpha	28	1807	195	20920	16.8435	1.66237	2.85729	0.00531079
GATA-3	100	1807	705	20920	60.8956	1.64216	5.33314	4.93224e-07
p53	213	1807	1529	20920	132.07	1.61278	7.65235	6.18407e-13
LHX2	56	1807	402	20920	34.7234	1.61274	3.81426	0.000249883
b-Myb	25	1807	180	20920	15.5478	1.60794	2.51873	0.0121681
HES1	25	1807	181	20920	15.6342	1.59906	2.48887	0.0129955
NANOG	110	1807	797	20920	68.8422	1.59786	5.29133	5.26354e-07
HNF4-alpha	73	1807	530	20920	45.7796	1.5946	4.2632	4.5496e-05
CTCF	28	1807	204	20920	17.6208	1.58903	2.59946	0.00973829
Lef-1	28	1807	205	20920	17.7072	1.58128	2.57159	0.0103769
p63	81	1807	597	20920	51.5669	1.57078	4.35055	3.05911e-05
EPAS1	36	1807	266	20920	22.9762	1.56684	2.86077	0.0047282
SMAD2	67	1807	496	20920	42.8428	1.56386	3.90772	0.00016389
CDX2	27	1807	200	20920	17.2753	1.56292	2.45954	0.0135022
FOXP2	29	1807	215	20920	18.571	1.56158	2.54493	0.0108894
E2A	45	1807	335	20920	28.9362	1.55515	3.14948	0.00201669
DBP	53	1807	415	20920	35.8463	1.47853	3.02755	0.00262449
ESR1 (nuclear)	222	1807	1777	20920	153.491	1.44634	6.04763	5.77696e-09
c-Myc	314	1807	2756	20920	238.054	1.31903	5.52647	5.73573e-08
Oct-3/4	166	1807	1483	20920	128.097	1.2959	3.63481	0.000262412
E2F1	94	1807	846	20920	73.0747	1.28636	2.61432	0.00666839
CREB1	511	1807	5222	20920	451.059	1.13289	3.40857	0.000415777
Receptors
Object name	Actual	n	R	N	Expected	Ratio	z-score	p-value
H2-A-beta-1	4	1807	4	20920	0.345507	11.5772	6.50499	5.54967e-05
HA2Z	2	1807	2	20920	0.172753	11.5772	4.5995	0.00745716
H2-Aa	5	1807	6	20920	0.51826	9.64767	6.5139	2.66427e-05
S1P5 receptor	3	1807	4	20920	0.345507	8.6829	4.72499	0.0024074
CCBP2 (CCR9)	8	1807	13	20920	1.1229	7.12443	6.79167	2.6437e-06
DARC	6	1807	10	20920	0.863767	6.94632	5.78304	6.37435e-05
IL-18R1	6	1807	10	20920	0.863767	6.94632	5.78304	6.37435e-05
CLEC10A	3	1807	5	20920	0.431883	6.94632	4.08874	0.00563098
IGLVL1	3	1807	5	20920	0.431883	6.94632	4.08874	0.00563098
IL13RA2	3	1807	5	20920	0.431883	6.94632	4.08874	0.00563098
RELT	3	1807	5	20920	0.431883	6.94632	4.08874	0.00563098
CCR4	7	1807	13	20920	1.1229	6.23388	5.80409	3.81349e-05
CD23	15	1807	29	20920	2.50492	5.98821	8.26512	2.53604e-09
MD-2	8	1807	16	20920	1.38203	5.7886	5.89168	2.08561e-05
TfR2	6	1807	12	20920	1.03652	5.7886	5.10185	0.000240882
ITGB6	5	1807	10	20920	0.863767	5.7886	4.65711	0.000832025
C5L2	3	1807	6	20920	0.51826	5.7886	3.60704	0.0105402
CXCR6	3	1807	6	20920	0.51826	5.7886	3.60704	0.0105402
CCX CKR	6	1807	13	20920	1.1229	5.34332	4.81652	0.000414665
CD97	5	1807	11	20920	0.950143	5.26236	4.34776	0.00141709
RING6	5	1807	11	20920	0.950143	5.26236	4.34776	0.00141709
Semaphorin 4D	5	1807	11	20920	0.950143	5.26236	4.34776	0.00141709
TACSTD2 (TROP2)	4	1807	9	20920	0.77739	5.14542	3.82461	0.00490311
IL-2R gamma chain	18	1807	42	20920	3.62782	4.96166	7.90209	3.09698e-09
CCR10	6	1807	14	20920	1.20927	4.96166	4.55922	0.000672736
IL-2R alpha chain	16	1807	38	20920	3.28231	4.87461	7.35053	3.17838e-08
ITGAX	8	1807	19	20920	1.64116	4.87461	5.19525	9.67045e-05
CCR1	10	1807	24	20920	2.07304	4.82383	5.76313	1.42669e-05
IL-15RA	5	1807	12	20920	1.03652	4.82383	4.07398	0.00225723
TREM1	5	1807	12	20920	1.03652	4.82383	4.07398	0.00225723
CD2	12	1807	29	20920	2.50492	4.79057	6.28071	2.13951e-06
CCR3	9	1807	22	20920	1.90029	4.73613	5.39096	4.61358e-05
CD74	13	1807	32	20920	2.76405	4.70324	6.44604	1.03363e-06
Tissue factor	17	1807	42	20920	3.62782	4.68601	7.35228	2.40943e-08
DDR2	8	1807	20	20920	1.72753	4.63088	4.99504	0.000148994
CXCR5	6	1807	15	20920	1.29565	4.63088	4.32531	0.0010396
CCRL2	4	1807	10	20920	0.863767	4.63088	3.53118	0.00761716
DC-SIGNR	4	1807	10	20920	0.863767	4.63088	3.53118	0.00761716
HLA-F	4	1807	10	20920	0.863767	4.63088	3.53118	0.00761716
CXCR3	7	1807	18	20920	1.55478	4.50224	4.57061	0.000480177
CD209	5	1807	13	20920	1.1229	4.45277	3.82894	0.00340883
CD47	15	1807	40	20920	3.45507	4.34145	6.50406	5.2652e-07
CD86	7	1807	19	20920	1.64116	4.26528	4.37824	0.000703869
CD37	4	1807	11	20920	0.950143	4.20989	3.2742	0.0111601
CD72	4	1807	11	20920	0.950143	4.20989	3.2742	0.0111601
ENDO180	4	1807	11	20920	0.950143	4.20989	3.2742	0.0111601
IL-12RB1	4	1807	11	20920	0.950143	4.20989	3.2742	0.0111601
NAG-2	4	1807	11	20920	0.950143	4.20989	3.2742	0.0111601
Semaphorin 7A	4	1807	11	20920	0.950143	4.20989	3.2742	0.0111601
CD5	12	1807	34	20920	2.93681	4.08607	5.53736	1.50247e-05
Plexin A4	6	1807	17	20920	1.4684	4.08607	3.91391	0.00221092
IL-2R beta chain	12	1807	35	20920	3.02318	3.96933	5.4058	2.10729e-05
CD53	6	1807	18	20920	1.55478	3.85907	3.73123	0.0030763
Fc epsilon RI alpha	6	1807	18	20920	1.55478	3.85907	3.73123	0.0030763
CD-MPR	5	1807	15	20920	1.29565	3.85907	3.40588	0.00687353
Plexin C1	5	1807	15	20920	1.29565	3.85907	3.40588	0.00687353
CCR5	23	1807	71	20920	6.13274	3.75036	7.13775	1.35143e-08
CD69	10	1807	31	20920	2.67768	3.73458	4.68487	0.00018392
CD79B	7	1807	22	20920	1.90029	3.68365	3.87232	0.00189177
ITGB7	11	1807	35	20920	3.02318	3.63855	4.8036	0.000114826
Thrombomodulin	11	1807	35	20920	3.02318	3.63855	4.8036	0.000114826
CD14	15	1807	48	20920	4.14608	3.61787	5.58306	7.37172e-06
IFNGR1	10	1807	32	20920	2.76405	3.61787	4.55681	0.000246951
FPRL1	5	1807	16	20920	1.38203	3.61787	3.22092	0.00929674
TIE	5	1807	16	20920	1.38203	3.61787	3.22092	0.00929674
ITGAV	20	1807	65	20920	5.61448	3.56222	6.36139	3.05734e-07
IL8RA	8	1807	26	20920	2.24579	3.56222	4.01954	0.00115554
TSPAN12	7	1807	23	20920	1.98666	3.5235	3.72314	0.00251888
CD28	10	1807	33	20920	2.85043	3.50824	4.43377	0.000327101
Fc epsilon RI gamma	12	1807	40	20920	3.45507	3.47316	4.81396	9.39143e-05
HLA-DQA1	6	1807	20	20920	1.72753	3.47316	3.40235	0.00552924
HLA-E	8	1807	27	20920	2.33217	3.43028	3.88529	0.00151904
Plexin B1	10	1807	34	20920	2.93681	3.40506	4.31542	0.000427826
CD82	17	1807	58	20920	5.00985	3.39332	5.61205	4.90861e-06
IL4RA	9	1807	32	20920	2.76405	3.25609	3.92706	0.00117809
PSGL-1	7	1807	25	20920	2.15942	3.24162	3.44822	0.00423898
CD9	28	1807	101	20920	8.72404	3.20952	6.84406	1.83436e-08
G-CSF receptor	8	1807	29	20920	2.50492	3.19371	3.63483	0.00251398
ITGAL	8	1807	29	20920	2.50492	3.19371	3.63483	0.00251398
Protein C receptor (endothelial)	6	1807	22	20920	1.90029	3.15742	3.11299	0.00916839
Epo receptor	16	1807	60	20920	5.1826	3.08725	4.97827	3.42906e-05
L-selectin	12	1807	45	20920	3.88695	3.08725	4.30976	0.000322252
CCR2	11	1807	42	20920	3.62782	3.03212	4.05336	0.000670543
GHR	18	1807	69	20920	5.95999	3.02014	5.16806	1.5717e-05
Neuropilin-2	9	1807	35	20920	3.02318	2.97699	3.59921	0.00234227
ITGA3	14	1807	55	20920	4.75072	2.94692	4.44535	0.000179931
HLA-DRA1	13	1807	52	20920	4.49159	2.8943	4.20528	0.000367508
Leptin receptor	10	1807	40	20920	3.45507	2.8943	3.68722	0.00171554
MCP	7	1807	28	20920	2.41855	2.8943	3.08406	0.00831024
IGF-2 receptor	14	1807	57	20920	4.92347	2.84352	4.28531	0.000269988
ICAM1	20	1807	82	20920	7.08289	2.82371	5.08767	1.60667e-05
CD21	10	1807	41	20920	3.54144	2.82371	3.59399	0.00209593
MSP receptor (RON)	10	1807	41	20920	3.54144	2.82371	3.59399	0.00209593
CD79A	9	1807	37	20920	3.19594	2.81608	3.39957	0.00352781
Syndecan-1	16	1807	66	20920	5.70086	2.80659	4.51984	0.00011936
ROBO1	8	1807	33	20920	2.85043	2.80659	3.19348	0.00596691
VLDLR	8	1807	33	20920	2.85043	2.80659	3.19348	0.00596691
ITGB4	16	1807	67	20920	5.78724	2.7647	4.44847	0.000144376
08p22/MSR1(CD204)	13	1807	55	20920	4.75072	2.73643	3.96474	0.000658104
ITGA6	13	1807	55	20920	4.75072	2.73643	3.96474	0.000658104
CaSR	8	1807	34	20920	2.93681	2.72405	3.09347	0.00722375
ITGB2	23	1807	100	20920	8.63767	2.66276	5.12476	1.09269e-05
c-Kit	23	1807	100	20920	8.63767	2.66276	5.12476	1.09269e-05
CD44	36	1807	158	20920	13.6475	2.63784	6.35406	5.26189e-08
CD81	17	1807	75	20920	6.47825	2.62417	4.33256	0.000179638
VCAM1	12	1807	53	20920	4.57796	2.62125	3.63366	0.00156695
CD151	21	1807	93	20920	8.03303	2.61421	4.79703	3.48674e-05
M-CSF receptor	14	1807	62	20920	5.35535	2.61421	3.91385	0.000678158
ITGAM	9	1807	40	20920	3.45507	2.60487	3.12385	0.00613304
CD45	22	1807	98	20920	8.46491	2.59896	4.87838	2.52422e-05
APOER2	11	1807	49	20920	4.23246	2.59896	3.44548	0.00260655
CD36	13	1807	58	20920	5.00985	2.59489	3.73983	0.00112191
ITGA5	19	1807	85	20920	7.34202	2.58784	4.5103	9.35996e-05
PAR2	8	1807	36	20920	3.10956	2.57271	2.90388	0.0103223
ITGB5	11	1807	50	20920	4.31883	2.54698	3.3674	0.00308561
Syndecan-2	11	1807	50	20920	4.31883	2.54698	3.3674	0.00308561
CXCR4	23	1807	107	20920	9.2423	2.48856	4.74652	3.48937e-05
IP3R3	10	1807	47	20920	4.0597	2.46323	3.08784	0.00602555
PLAUR (uPAR)	22	1807	105	20920	9.06955	2.4257	4.50318	7.68883e-05
CD4	30	1807	152	20920	13.1293	2.28497	4.88882	1.46137e-05
TLR4	22	1807	113	20920	9.76056	2.25397	4.10966	0.000236868
ErbB4	18	1807	94	20920	8.11941	2.21691	3.63584	0.00103136
TfR1	18	1807	95	20920	8.20578	2.19357	3.58512	0.00117163
ITGB1	50	1807	265	20920	22.8898	2.18438	5.96603	1.09043e-07
CD40(TNFRSF5)	14	1807	75	20920	6.47825	2.16108	3.09725	0.00454831
ITGA2B	13	1807	72	20920	6.21912	2.09033	2.84955	0.00815493
FasR(CD95)	24	1807	133	20920	11.4881	2.08912	3.87427	0.000416018
VEGFR-1	14	1807	78	20920	6.73738	2.07796	2.93268	0.0065177
A2M receptor	47	1807	264	20920	22.8034	2.06109	5.33479	1.46537e-06
PDGF-R-beta	26	1807	147	20920	12.6974	2.04767	3.91938	0.000338986
ITGB3	28	1807	159	20920	13.7339	2.03875	4.0427	0.000220629
PDGF-R-alpha	14	1807	81	20920	6.99651	2.001	2.77538	0.00911505
Insulin receptor	34	1807	198	20920	17.1026	1.988	4.29497	8.35188e-05
HGF receptor (Met)	25	1807	150	20920	12.9565	1.92953	3.51299	0.00107209
TrkA	20	1807	120	20920	10.3652	1.92953	3.13985	0.00322539
VEGFR-2	22	1807	137	20920	11.8336	1.85911	3.102	0.0033295
ALK	17	1807	106	20920	9.15593	1.85672	2.71894	0.00925965
EGFR	100	1807	634	20920	54.7628	1.82606	6.49444	2.2967e-09
APP	44	1807	285	20920	24.6174	1.78736	4.11507	0.000114803
ErbB2	31	1807	230	20920	19.8666	1.56041	2.62767	0.00879352
Ligands
Object name	Actual	n	R	N	Expected	Ratio	z-score	p-value
K12	3	1807	3	20920	0.25913	11.5772	5.63335	0.000643473
IL-1F9	4	1807	6	20920	0.51826	7.71813	5.06047	0.000721759
CCL8	10	1807	19	20920	1.64116	6.09326	6.82927	1.00595e-06
Eotaxin-3	3	1807	6	20920	0.51826	5.7886	3.60704	0.0105402
MIG	11	1807	23	20920	1.98666	5.53692	6.69373	9.84626e-07
VEGF-B	5	1807	11	20920	0.950143	5.26236	4.34776	0.00141709
TIG2	6	1807	14	20920	1.20927	4.96166	4.55922	0.000672736
Adrenomedullin	8	1807	19	20920	1.64116	4.87461	5.19525	9.67045e-05
Decorin	24	1807	60	20920	5.1826	4.63088	8.65995	4.3252e-11
IL-15	4	1807	10	20920	0.863767	4.63088	3.53118	0.00761716
MIP-1-beta	14	1807	36	20920	3.10956	4.50224	6.4666	7.49809e-07
CCL20	10	1807	26	20920	2.24579	4.45277	5.41662	3.28962e-05
G-CSF	5	1807	14	20920	1.20927	4.13471	3.60754	0.00492889
IL-9	6	1807	17	20920	1.4684	4.08607	3.91391	0.00221092
DAF	7	1807	20	20920	1.72753	4.05202	4.19869	0.00100265
LL37	10	1807	29	20920	2.50492	3.99214	4.95777	9.74949e-05
Eotaxin	10	1807	30	20920	2.5913	3.85907	4.81838	0.000134979
BAFF(TNFSF13B)	7	1807	21	20920	1.81391	3.85907	4.03048	0.00139271
LDL	7	1807	21	20920	1.81391	3.85907	4.03048	0.00139271
IL-33	5	1807	15	20920	1.29565	3.85907	3.40588	0.00687353
IL-18	7	1807	22	20920	1.90029	3.68365	3.87232	0.00189177
LIF	7	1807	22	20920	1.90029	3.68365	3.87232	0.00189177
LAMB2	5	1807	16	20920	1.38203	3.61787	3.22092	0.00929674
OSF-2	5	1807	16	20920	1.38203	3.61787	3.22092	0.00929674
IL-12 beta	15	1807	50	20920	4.31883	3.47316	5.38345	1.28625e-05
CD40L(TNFSF5)	6	1807	20	20920	1.72753	3.47316	3.40235	0.00552924
IL-12 alpha	8	1807	27	20920	2.33217	3.43028	3.88529	0.00151904
CCL13	12	1807	41	20920	3.54144	3.38845	4.70693	0.000122416
FGF8	7	1807	24	20920	2.07304	3.37668	3.58204	0.00329423
Galectin-8	9	1807	31	20920	2.67768	3.36112	4.04507	0.000916204
RANKL(TNFSF11)	13	1807	45	20920	3.88695	3.34452	4.84098	7.47776e-05
SDF-1	19	1807	66	20920	5.70086	3.33283	5.83641	1.8636e-06
IP10	16	1807	56	20920	4.83709	3.30777	5.31708	1.32993e-05
LAMC2	9	1807	32	20920	2.76405	3.25609	3.92706	0.00117809
IL-2	25	1807	90	20920	7.7739	3.21589	6.47753	1.00451e-07
Galectin-1	16	1807	58	20920	5.00985	3.19371	5.14399	2.16305e-05
PF4	11	1807	40	20920	3.45507	3.18373	4.25059	0.000425265
I-TAC	6	1807	22	20920	1.90029	3.15742	3.11299	0.00916839
IL-1 beta	22	1807	81	20920	6.99651	3.14442	5.94566	8.83253e-07
FGF7	8	1807	30	20920	2.5913	3.08725	3.51764	0.0031723
VIP	6	1807	23	20920	1.98666	3.02014	2.98049	0.0115153
IL-3	7	1807	27	20920	2.33217	3.0015	3.19979	0.00672456
CCL5	17	1807	67	20920	5.78724	2.9375	4.88404	3.96193e-05
IFN-gamma	21	1807	83	20920	7.16926	2.92917	5.41474	5.3577e-06
Tenascin-C	21	1807	83	20920	7.16926	2.92917	5.41474	5.3577e-06
IL-1 alpha	13	1807	52	20920	4.49159	2.8943	4.20528	0.000367508
CCL2	21	1807	85	20920	7.34202	2.86025	5.28408	8.01965e-06
IL-5	8	1807	33	20920	2.85043	2.80659	3.19348	0.00596691
CCL7	7	1807	29	20920	2.50492	2.7945	2.97336	0.0101545
IL-4	16	1807	67	20920	5.78724	2.7647	4.44847	0.000144376
von Willebrand factor	14	1807	59	20920	5.09622	2.74713	4.13209	0.000396217
Adiponectin	13	1807	55	20920	4.75072	2.73643	3.96474	0.000658104
GM-CSF	12	1807	51	20920	4.40521	2.72405	3.79026	0.00109543
Cyr61	13	1807	57	20920	4.92347	2.64041	3.81318	0.000943949
Endothelin-1	12	1807	53	20920	4.57796	2.62125	3.63366	0.00156695
IL-17	9	1807	40	20920	3.45507	2.60487	3.12385	0.00613304
Fibrillin 1	14	1807	63	20920	5.44173	2.57271	3.84396	0.000803636
HB-EGF	10	1807	45	20920	3.88695	2.57271	3.24733	0.00434641
Fibronectin	47	1807	212	20920	18.3119	2.56664	7.04943	1.33515e-09
IGF-1	19	1807	86	20920	7.42839	2.55775	4.45089	0.000110539
FasL(TNFSF6)	27	1807	126	20920	10.8835	2.48083	5.12632	8.0473e-06
CTGF	21	1807	98	20920	8.46491	2.48083	4.51795	7.88335e-05
Vitronectin	20	1807	94	20920	8.11941	2.46323	4.3718	0.000128183
Prolactin	10	1807	50	20920	4.31883	2.31544	2.86339	0.00944184
APOA1	23	1807	116	20920	10.0197	2.29548	4.30201	0.000129837
TGF-beta 1	28	1807	145	20920	12.5246	2.2356	4.59066	4.19823e-05
Thrombospondin 1	24	1807	131	20920	11.3153	2.12101	3.95744	0.000329891
FGF2	15	1807	83	20920	7.16926	2.09227	3.06573	0.0046453
TNF-alpha	40	1807	239	20920	20.644	1.93761	4.48249	3.79633e-05
IL-6	17	1807	106	20920	9.15593	1.85672	2.71894	0.00925965
PAI1	18	1807	115	20920	9.93332	1.81208	2.68504	0.00968946
VEGF-A	26	1807	181	20920	15.6342	1.66302	2.7546	0.00700488
Kinases
Object name	Actual	n	R	N	Expected	Ratio	z-score	p-value
DDR2	8	1807	20	20920	1.72753	4.63088	4.99504	0.000148994
JAK3	18	1807	61	20920	5.26898	3.41622	5.81086	2.33478e-06
BLK	8	1807	29	20920	2.50492	3.19371	3.63483	0.00251398
BMX	8	1807	29	20920	2.50492	3.19371	3.63483	0.00251398
KPYR	8	1807	31	20920	2.67768	2.98766	3.40526	0.00395703
Btk	33	1807	137	20920	11.8336	2.78867	6.45834	4.54116e-08
JAK1	33	1807	141	20920	12.1791	2.70956	6.26276	9.49755e-08
SPHK1	10	1807	43	20920	3.7142	2.69237	3.41571	0.00305949
c-Kit	23	1807	100	20920	8.63767	2.66276	5.12476	1.09269e-05
Tyk2	11	1807	49	20920	4.23246	2.59896	3.44548	0.00260655
LATS1	10	1807	45	20920	3.88695	2.57271	3.24733	0.00434641
MSK1	10	1807	45	20920	3.88695	2.57271	3.24733	0.00434641
MKK7 (MAP2K7)	13	1807	60	20920	5.1826	2.50839	3.59764	0.0015623
JAK2	34	1807	158	20920	13.6475	2.4913	5.78553	5.15457e-07
Fyn	66	1807	315	20920	27.2087	2.4257	7.83938	9.65345e-12
ZAP70	31	1807	148	20920	12.7837	2.42495	5.34906	2.94281e-06
Lck	41	1807	198	20920	17.1026	2.3973	6.07423	1.11429e-07
MEK4(MAP2K4)	12	1807	58	20920	5.00985	2.39528	3.27177	0.00350547
Syk	66	1807	328	20920	28.3315	2.32956	7.46243	6.21133e-11
Lyn	40	1807	205	20920	17.7072	2.25897	5.56972	8.11103e-07
TPL2(MAP3K8)	15	1807	78	20920	6.73738	2.22638	3.33649	0.0025047
ErbB4	18	1807	94	20920	8.11941	2.21691	3.63584	0.00103136
Csk	33	1807	180	20920	15.5478	2.12249	4.65048	2.77128e-05
PDGF-R-beta	26	1807	147	20920	12.6974	2.04767	3.91938	0.000338986
Insulin receptor	34	1807	198	20920	17.1026	1.988	4.29497	8.35188e-05
HGF receptor (Met)	25	1807	150	20920	12.9565	1.92953	3.51299	0.00107209
TrkA	20	1807	120	20920	10.3652	1.92953	3.13985	0.00322539
Pyk2(FAK2)	21	1807	128	20920	11.0562	1.89938	3.13825	0.00313819
c-Src	101	1807	623	20920	53.8127	1.87688	6.8321	4.14897e-10
VEGFR-2	22	1807	137	20920	11.8336	1.85911	3.102	0.0033295
EGFR	100	1807	634	20920	54.7628	1.82606	6.49444	2.2967e-09
PKC-delta	43	1807	273	20920	23.5808	1.82351	4.21123	8.59102e-05
FAK1	40	1807	270	20920	23.3217	1.71514	3.63662	0.000539904
p38alpha (MAPK14)	46	1807	316	20920	27.295	1.68529	3.77421	0.000324014
IKK-beta	33	1807	231	20920	19.953	1.65389	3.07272	0.00286773
ERK2 (MAPK1)	67	1807	487	20920	42.0654	1.59276	4.06968	9.51452e-05
AKT1	46	1807	348	20920	30.0591	1.53032	3.06743	0.00249569
Proteases
Object name	Actual	n	R	N	Expected	Ratio	z-score	p-value
Factor D	4	1807	9	20920	0.77739	5.14542	3.82461	0.00490311
Beta-tryptase 1	6	1807	14	20920	1.20927	4.96166	4.55922	0.000672736
MASP2	5	1807	12	20920	1.03652	4.82383	4.07398	0.00225723
HABP2	6	1807	15	20920	1.29565	4.63088	4.32531	0.0010396
MMP-19	6	1807	15	20920	1.29565	4.63088	4.32531	0.0010396
Cathepsin C	9	1807	24	20920	2.07304	4.34145	5.0361	0.000103433
MMP-12	19	1807	51	20920	4.40521	4.31307	7.28368	1.84065e-08
ADAM-TS1	15	1807	41	20920	3.54144	4.23556	6.37634	7.64125e-07
Chymase	9	1807	25	20920	2.15942	4.16779	4.87293	0.000149273
Hepsin	6	1807	17	20920	1.4684	4.08607	3.91391	0.00221092
ADAM28	5	1807	15	20920	1.29565	3.85907	3.40588	0.00687353
Stromelysin-1	34	1807	108	20920	9.32868	3.64467	8.47251	1.21295e-11
MMP-1	32	1807	105	20920	9.06955	3.52829	7.9858	1.25056e-10
Matrilysin (MMP-7)	26	1807	91	20920	7.86028	3.30777	6.78366	2.97518e-08
Coagulation factor IX	6	1807	21	20920	1.81391	3.30777	3.25331	0.00718386
Leukocyte elastase	32	1807	113	20920	9.76056	3.2785	7.46738	1.00303e-09
Coagulation factor X	10	1807	36	20920	3.10956	3.21589	4.09145	0.000707064
Caspase-14	8	1807	29	20920	2.50492	3.19371	3.63483	0.00251398
Matriptase	11	1807	41	20920	3.54144	3.10608	4.15046	0.00053631
Plasminogen	19	1807	71	20920	6.13274	3.09812	5.44506	6.14086e-06
ADAM19	8	1807	30	20920	2.5913	3.08725	3.51764	0.0031723
ADAM15	15	1807	57	20920	4.92347	3.04663	4.75745	7.07226e-05
MMP-13	29	1807	112	20920	9.67419	2.99767	6.51782	5.41249e-08
DPP4	15	1807	59	20920	5.09622	2.94336	4.59617	0.000108483
PACE4	11	1807	45	20920	3.88695	2.82998	3.77855	0.00125016
Plasmin	21	1807	87	20920	7.51477	2.7945	5.15717	1.18237e-05
MMP-9	75	1807	311	20920	26.8631	2.79193	9.78944	1.40082e-16
ADAM9	12	1807	50	20920	4.31883	2.77853	3.87141	0.000908038
Thrombin	19	1807	81	20920	6.99651	2.71564	4.7568	4.65075e-05
BAP1	14	1807	61	20920	5.26898	2.65706	3.98513	0.000569663
MALT1	9	1807	40	20920	3.45507	2.60487	3.12385	0.00613304
PCSK5	11	1807	49	20920	4.23246	2.59896	3.44548	0.00260655
BACE2	10	1807	45	20920	3.88695	2.57271	3.24733	0.00434641
ADAM10	26	1807	119	20920	10.2788	2.52947	5.14468	8.13008e-06
Cathepsin G	20	1807	96	20920	8.29216	2.41192	4.26332	0.000173574
MMP-25	11	1807	53	20920	4.57796	2.40282	3.14408	0.00495915
MMP-2	71	1807	350	20920	30.2318	2.34852	7.82274	7.88899e-12
PLAU (UPA)	21	1807	106	20920	9.15593	2.2936	4.10543	0.000253092
Myeloblastin	14	1807	71	20920	6.13274	2.28283	3.3292	0.00269986
Meprin A, beta	12	1807	61	20920	5.26898	2.27748	3.07226	0.00538581
Cathepsin B	16	1807	88	20920	7.60115	2.10495	3.19376	0.00331495
Furin	31	1807	174	20920	15.0295	2.0626	4.32777	8.36432e-05
ADAM17	20	1807	115	20920	9.93332	2.01343	3.35075	0.00192673
BACE1	35	1807	203	20920	17.5345	1.99607	4.38489	6.0785e-05
MMP-14	65	1807	385	20920	33.255	1.95459	5.81281	1.21987e-07
Cathepsin D	18	1807	109	20920	9.41506	1.91183	2.93472	0.00555971
Presenilin 1	26	1807	180	20920	15.5478	1.67226	2.7852	0.00651955
Enzymes
Object name	Actual	n	R	N	Expected	Ratio	z-score	p-value
IGTP	3	1807	3	20920	0.25913	11.5772	5.63335	0.000643473
ERG1	7	1807	13	20920	1.1229	6.23388	5.80409	3.81349e-05
NDUFB8	6	1807	12	20920	1.03652	5.7886	5.10185	0.000240882
HMBS	6	1807	13	20920	1.1229	5.34332	4.81652	0.000414665
SULF1	6	1807	13	20920	1.1229	5.34332	4.81652	0.000414665
GNT-V	14	1807	37	20920	3.19594	4.38056	6.32817	1.11048e-06
CD38	9	1807	27	20920	2.33217	3.85907	4.57079	0.00029222
ERO1Lalpha	8	1807	24	20920	2.07304	3.85907	4.30907	0.000635881
GCL cat	13	1807	48	20920	4.14608	3.13549	4.5543	0.000154675
Sirtuin6	15	1807	58	20920	5.00985	2.9941	4.67594	8.78478e-05
JMJD3	50	1807	206	20920	17.7936	2.81	8.02722	1.26324e-11
IRP1	13	1807	54	20920	4.66434	2.7871	4.04308	0.000545082
ERp72	13	1807	55	20920	4.75072	2.73643	3.96474	0.000658104
CBL-B	20	1807	85	20920	7.34202	2.72405	4.89719	2.82597e-05
SYVN1	36	1807	169	20920	14.5977	2.46615	5.8842	3.13904e-07
PLC-gamma 2	16	1807	80	20920	6.91013	2.31544	3.62453	0.00118805
PDIA3	29	1807	156	20920	13.4748	2.15217	4.44129	6.37762e-05
BRM	36	1807	203	20920	17.5345	2.0531	4.63595	2.59171e-05
c-Cbl	45	1807	256	20920	22.1124	2.03505	5.12343	3.45182e-06
iNOS	29	1807	169	20920	14.5977	1.98662	3.95967	0.000271663
p300	151	1807	882	20920	76.1842	1.98204	9.16263	1.27779e-16
DNMT1	36	1807	212	20920	18.3119	1.96594	4.34644	6.66123e-05
BRG1	86	1807	518	20920	44.7431	1.92208	6.53407	2.639e-09
CBP	100	1807	605	20920	52.2579	1.91359	7.01139	1.6985e-10
PCAF	46	1807	279	20920	24.0991	1.90879	4.69876	1.53787e-05
HDAC3	59	1807	388	20920	33.5141	1.76045	4.64897	1.38207e-05
HDAC1	130	1807	890	20920	76.8752	1.69105	6.47814	1.46535e-09
HDAC2	78	1807	555	20920	47.9391	1.62707	4.60365	1.23524e-05
EZH2	79	1807	640	20920	55.2811	1.42906	3.38969	0.000783725
