# Supplementary material for: Interactome analysis of myeloid-derived suppressor cells in murine models of colon and breast cancer
Source: Oncotarget. 2014 Sep 16;5(22):11345–53. doi: 10.18632/oncotarget.2489 (PMC4294358; doi:10.18632/oncotarget.2489)
Supplement: Supplementary file 4 [file oncotarget-05-11345-s004.xls]

## Sheet: Legend
Column name	Column definition
Object name	network object name in MetaBase
Actual	number of network objects in the activated dataset(s) which interact with the chosen object
n	number of network objects in the activated dataset(s)
R	number of network objects in the complete database or background list which interact with the chosen object
N	total number of gene-based objects in the complete database or background list
Expected	mean value for hypergeometric distribution (n*R/N)
Ratio	connectivity ratio (Actual/Expected)
z-score	z-score ((Actual-Expected)/sqrt(variance))
p-value	probability to have the given value of Actual or higher (or lower for negative z-score)
Transcription factors
Object name	Actual	n	R	N	Expected	Ratio	z-score	p-value
Spi-C	3	2078	4	20920	0.397323	7.55053	4.35108	0.00362384
Nkx2.8	3	2078	6	20920	0.595985	5.03369	3.28162	0.0155434
RAM2	6	2078	13	20920	1.2913	4.64648	4.36746	0.000883198
AP-2E	4	2078	9	20920	0.893977	4.47439	3.46212	0.00811813
ZHX3	7	2078	19	20920	1.88728	3.70903	3.92317	0.00162109
Fra-2	32	2078	87	20920	8.64178	3.70294	8.38977	1.71027e-11
BMAL2	5	2078	14	20920	1.39063	3.59549	3.2261	0.00894868
DMTF1	7	2078	20	20920	1.98662	3.52358	3.74963	0.00228205
Oct-2	17	2078	50	20920	4.96654	3.42291	5.69627	3.34557e-06
TEF-3	21	2078	63	20920	6.25784	3.35579	6.21886	3.53398e-07
OASIS	9	2078	27	20920	2.68193	3.35579	4.06769	0.000823035
ZXDC	5	2078	15	20920	1.48996	3.35579	3.03101	0.0123415
T-bet	28	2078	86	20920	8.54245	3.27775	7.02908	7.515e-09
E2F7	11	2078	36	20920	3.57591	3.07614	4.14029	0.000518078
DLX4 (BP1)	7	2078	23	20920	2.28461	3.06398	3.28895	0.00553466
NAB2	7	2078	23	20920	2.28461	3.06398	3.28895	0.00553466
FosB	23	2078	77	20920	7.64847	3.00714	5.85966	9.12979e-07
ARNT2	8	2078	27	20920	2.68193	2.98293	3.42387	0.00368898
AP-2B	12	2078	41	20920	4.07256	2.94655	4.14316	0.000453531
FOXM1	38	2078	133	20920	13.211	2.87639	7.20914	1.19178e-09
PEA3	29	2078	102	20920	10.1317	2.86229	6.26121	1.19568e-07
ETS2	44	2078	156	20920	15.4956	2.83952	7.65843	9.55764e-11
STAT4	22	2078	78	20920	7.7478	2.83952	5.40519	4.49534e-06
ATF-3	44	2078	157	20920	15.5949	2.82143	7.60758	1.20173e-10
FBI-1 (Pokemon)	16	2078	58	20920	5.76119	2.77721	4.50094	0.000117576
TCF12	25	2078	91	20920	9.0391	2.76576	5.60594	1.75247e-06
c-Rel (NF-kB subunit)	71	2078	260	20920	25.826	2.74917	9.42503	1.15022e-15
ELF5	12	2078	44	20920	4.37055	2.74565	3.84936	0.000914509
FOXE1	9	2078	33	20920	3.27792	2.74565	3.33277	0.00392165
NF-kB p50/p50	23	2078	85	20920	8.44312	2.72411	5.28942	5.93898e-06
PU.1	115	2078	427	20920	42.4142	2.71135	11.8654	4.88844e-24
BATF	11	2078	41	20920	4.07256	2.701	3.62053	0.00171241
DEC2	8	2078	30	20920	2.97992	2.68463	3.06638	0.00743573
STAT5B	40	2078	152	20920	15.0983	2.64931	6.77729	6.12682e-09
NF-AT2(NFATC1)	49	2078	187	20920	18.5749	2.63797	7.47182	1.47235e-10
NF-AT1(NFATC2)	39	2078	150	20920	14.8996	2.61752	6.60246	1.3596e-08
Elk-3	7	2078	27	20920	2.68193	2.61006	2.78005	0.0141082
DLX1	8	2078	31	20920	3.07925	2.59803	2.9569	0.00916703
EGR1	120	2078	467	20920	46.3875	2.58691	11.5176	4.00648e-23
GFI-1	19	2078	74	20920	7.35048	2.58487	4.53552	8.19411e-05
JunB	57	2078	223	20920	22.1508	2.57327	7.84392	1.40822e-11
EBF	34	2078	134	20920	13.3103	2.55441	5.99462	2.13262e-07
Oct-1	54	2078	213	20920	21.1575	2.55229	7.56196	6.7402e-11
FLI1	30	2078	119	20920	11.8204	2.53799	5.58747	1.25248e-06
NF-kB2 (p52)	37	2078	147	20920	14.6016	2.53396	6.19804	7.91329e-08
DEC1 (Stra13)	32	2078	130	20920	12.913	2.47812	5.61416	9.9358e-07
STAT6	52	2078	212	20920	21.0581	2.46936	7.14094	5.44621e-10
RUNX3	26	2078	106	20920	10.5291	2.46936	5.03653	1.06813e-05
KLF6	18	2078	74	20920	7.35048	2.44882	4.14619	0.000261022
CREB-H	8	2078	33	20920	3.27792	2.44058	2.75033	0.0135049
ERG	31	2078	128	20920	12.7143	2.43819	5.42005	2.11316e-06
JunD	57	2078	236	20920	23.4421	2.43153	7.34459	1.55623e-10
TFCP2	21	2078	87	20920	8.64178	2.43006	4.43881	9.36542e-05
AP-2A	71	2078	298	20920	29.6006	2.3986	8.07545	1.79805e-12
ATF-5	10	2078	42	20920	4.17189	2.39699	3.00957	0.00691996
TBX2	10	2078	42	20920	4.17189	2.39699	3.00957	0.00691996
SLUG	24	2078	101	20920	10.0324	2.39225	4.65776	4.01958e-05
GATA-2	54	2078	228	20920	22.6474	2.38438	6.97992	1.00728e-09
KLF11 (TIEG2)	15	2078	64	20920	6.35717	2.35954	3.6174	0.00124727
MAD	11	2078	47	20920	4.66855	2.35619	3.09106	0.00542474
NF-kB1 (p50)	114	2078	492	20920	48.8707	2.33268	9.93405	3.00869e-18
KLF5	28	2078	121	20920	12.019	2.32964	4.87119	1.61821e-05
ZNF217	15	2078	65	20920	6.4565	2.32324	3.5483	0.00147501
ETS1	102	2078	443	20920	44.0035	2.318	9.31134	2.94268e-16
CBF beta	17	2078	74	20920	7.35048	2.31277	3.75686	0.000776491
E4BP4	22	2078	96	20920	9.53576	2.30711	4.26279	0.000146623
HIF1A	163	2078	712	20920	70.7235	2.30475	11.7635	4.48713e-25
RelB (NF-kB subunit)	64	2078	281	20920	27.912	2.29292	7.24622	1.70141e-10
BOB1	10	2078	44	20920	4.37055	2.28804	2.84028	0.00972658
PAX7	19	2078	85	20920	8.44312	2.25035	3.83597	0.000563788
BLIMP1 (PRDI-BF1)	25	2078	112	20920	11.125	2.24718	4.39494	8.45393e-05
GLI-1	26	2078	117	20920	11.6217	2.23719	4.45654	6.66597e-05
ETV6(TEL1)	14	2078	63	20920	6.25784	2.23719	3.26597	0.00304506
WT1	44	2078	199	20920	19.7668	2.22595	5.77064	2.85472e-07
NFYA	36	2078	163	20920	16.1909	2.22347	5.20756	3.41763e-06
C/EBPepsilon	17	2078	77	20920	7.64847	2.22267	3.56946	0.00124661
RelA (p65 NF-kB subunit)	217	2078	983	20920	97.6422	2.2224	13.0374	7.0836e-31
SP3	111	2078	504	20920	50.0627	2.21722	9.18604	4.14675e-16
Bcl-6	58	2078	264	20920	26.2233	2.21177	6.58005	5.02861e-09
SNAIL1	38	2078	173	20920	17.1842	2.21133	5.31297	2.13047e-06
STAT1	112	2078	510	20920	50.6587	2.21087	9.19374	3.7798e-16
STAT3	164	2078	751	20920	74.5974	2.19847	11.1079	6.64267e-23
PIT1	15	2078	69	20920	6.85382	2.18856	3.28406	0.00276297
NFIC	18	2078	83	20920	8.24446	2.18329	3.58708	0.00113231
PAX5	42	2078	194	20920	19.2702	2.17953	5.4813	9.54163e-07
Bcl-3	19	2078	88	20920	8.74111	2.17364	3.66387	0.000885145
EKLF1	19	2078	88	20920	8.74111	2.17364	3.66387	0.000885145
C/EBPgamma	11	2078	51	20920	5.06587	2.17139	2.78142	0.0102747
RBP-J kappa (CBF1)	34	2078	158	20920	15.6943	2.1664	4.88731	1.14219e-05
Ikaros	26	2078	121	20920	12.019	2.16324	4.26157	0.000120305
NFIA	15	2078	70	20920	6.95315	2.15729	3.22084	0.00319999
CREM (repressors)	12	2078	56	20920	5.56252	2.15729	2.87984	0.00793685
FOXP3	73	2078	343	20920	34.0705	2.14262	7.08577	2.49728e-10
GATA-1	85	2078	400	20920	39.7323	2.13932	7.64039	9.17904e-12
ZNF24 (ZNF191)	14	2078	66	20920	6.55583	2.1355	3.06828	0.00475867
USF2	36	2078	170	20920	16.8862	2.13191	4.92106	9.35329e-06
C/EBPdelta	46	2078	218	20920	21.6541	2.12431	5.54162	6.42276e-07
LXR-alpha	32	2078	152	20920	15.0983	2.11945	4.6	3.2352e-05
Pinin	12	2078	57	20920	5.66185	2.11945	2.81049	0.0091667
GCR-alpha	288	2078	1375	20920	136.58	2.10866	14.1241	9.89199e-37
SP1	336	2078	1622	20920	161.115	2.08547	15.1153	4.30423e-42
Miz-1	18	2078	87	20920	8.64178	2.0829	3.36127	0.00198931
IRF9	12	2078	58	20920	5.76119	2.0829	2.74256	0.0105397
ATF-4	38	2078	184	20920	18.2769	2.07913	4.88259	9.89146e-06
CUX1	14	2078	68	20920	6.75449	2.07269	2.9423	0.00628208
ATF-2	72	2078	350	20920	34.7658	2.071	6.71022	1.59151e-09
STAT5A	39	2078	190	20920	18.8728	2.06646	4.90401	8.84728e-06
Fra-1	24	2078	117	20920	11.6217	2.0651	3.83664	0.000447147
C/EBPbeta	143	2078	699	20920	69.4322	2.05956	9.46223	1.96287e-17
ARNT	29	2078	142	20920	14.105	2.05601	4.19316	0.000130819
USF1	50	2078	245	20920	24.336	2.05457	5.51396	6.17889e-07
KLF4	60	2078	295	20920	29.3026	2.0476	6.01783	5.50965e-08
NFYB	31	2078	153	20920	15.1976	2.03979	4.28683	9.11748e-05
FXR	32	2078	158	20920	15.6943	2.03896	4.35335	7.14072e-05
EGR2 (Krox20)	28	2078	139	20920	13.807	2.02796	4.03813	0.000215903
FKHR	60	2078	300	20920	29.7992	2.01347	5.87163	1.02848e-07
FOXO3A	50	2078	250	20920	24.8327	2.01347	5.35356	1.15699e-06
TITF1	29	2078	145	20920	14.403	2.01347	4.06683	0.000191415
ATF-1	18	2078	90	20920	8.93977	2.01347	3.19977	0.00294358
NK31	18	2078	90	20920	8.93977	2.01347	3.19977	0.00294358
TCF7L2 (TCF4)	70	2078	353	20920	35.0638	1.99636	6.26973	1.31478e-08
LXR-beta	23	2078	116	20920	11.5224	1.99612	3.57269	0.000953063
TGIF	14	2078	71	20920	7.05249	1.98512	2.76124	0.00927269
ROR-gamma	12	2078	61	20920	6.05918	1.98047	2.54672	0.015622
GCR-beta	19	2078	97	20920	9.63509	1.97196	3.18634	0.00292947
PAX8	23	2078	118	20920	11.721	1.96228	3.48114	0.00121425
TEF-1	15	2078	77	20920	7.64847	1.96118	2.80607	0.00810194
IRF1	49	2078	252	20920	25.0314	1.95754	5.07855	3.40276e-06
b-Myb	35	2078	180	20920	17.8795	1.95754	4.2847	8.05069e-05
NF-kB2 (p100)	20	2078	103	20920	10.2311	1.95483	3.22601	0.00256865
HSF1	63	2078	326	20920	32.3818	1.94554	5.71407	1.83155e-07
PDEF	20	2078	104	20920	10.3304	1.93603	3.17789	0.00288966
VDR	65	2078	339	20920	33.6731	1.93032	5.73495	1.58832e-07
PPAR-gamma	82	2078	429	20920	42.6129	1.9243	6.42376	4.58738e-09
TCF8	25	2078	131	20920	13.0123	1.92125	3.5126	0.0010486
RUNX2	55	2078	290	20920	28.8059	1.90933	5.17846	1.97495e-06
c-Fos	101	2078	533	20920	52.9433	1.9077	7.04952	1.24461e-10
CREB3	36	2078	190	20920	18.8728	1.9075	4.17306	0.000111506
SATB1	18	2078	95	20920	9.43642	1.9075	2.94406	0.00536444
ZNF145	31	2078	164	20920	16.2902	1.90298	3.85529	0.000336811
EPAS1	50	2078	266	20920	26.422	1.89236	4.86419	7.33131e-06
ENO1	21	2078	112	20920	11.125	1.88763	3.12793	0.00316389
AML1 (RUNX1)	107	2078	571	20920	56.7179	1.88653	7.13296	6.91377e-11
E2F4	68	2078	363	20920	36.0571	1.8859	5.65441	2.07148e-07
c-Jun	204	2078	1095	20920	108.767	1.87557	9.88368	1.66579e-19
COUP-TFII	24	2078	129	20920	12.8137	1.873	3.30294	0.00187259
PBX1	28	2078	151	20920	14.9989	1.8668	3.55	0.000870654
C/EBPalpha	87	2078	471	20920	46.7848	1.85958	6.26599	8.57621e-09
PR (nuclear)	62	2078	336	20920	33.3751	1.85767	5.26326	1.19405e-06
ELF1	19	2078	103	20920	10.2311	1.85709	2.89577	0.00581414
SMAD3	103	2078	560	20920	55.6252	1.85168	6.78438	4.67757e-10
AP-2C	16	2078	87	20920	8.64178	1.85147	2.64292	0.0111153
RXRA	52	2078	285	20920	28.3093	1.83685	4.72389	1.16644e-05
IRF8	47	2078	259	20920	25.7267	1.8269	4.44688	3.4617e-05
NFYC	15	2078	83	20920	8.24446	1.8194	2.48399	0.0159407
NF-kB1 (p105)	39	2078	216	20920	21.4554	1.81772	4.01175	0.000172068
HNF3-alpha	35	2078	195	20920	19.3695	1.80696	3.75971	0.000404566
SRF	86	2078	480	20920	47.6788	1.80374	5.91595	4.43668e-08
IRF3	20	2078	112	20920	11.125	1.79775	2.81117	0.00687116
MEIS1	20	2078	112	20920	11.125	1.79775	2.81117	0.00687116
BMAL1	29	2078	163	20920	16.1909	1.79113	3.36735	0.00139718
NF-kB p65/p65	16	2078	90	20920	8.93977	1.78976	2.49344	0.0152028
IRF4	82	2078	462	20920	45.8908	1.78685	5.67951	1.37858e-07
Elk-4	17	2078	96	20920	9.53576	1.78276	2.55278	0.0130828
Evi-1	21	2078	119	20920	11.8204	1.7766	2.82134	0.00655157
AHR	48	2078	273	20920	27.1173	1.77009	4.25327	6.54541e-05
ROR-alpha	23	2078	131	20920	13.0123	1.76755	2.92656	0.00488766
E2F2	24	2078	138	20920	13.7076	1.75085	2.93885	0.00464323
C/EBP zeta	34	2078	197	20920	19.5682	1.73752	3.45389	0.000995665
IRF2	22	2078	129	20920	12.8137	1.71692	2.71241	0.00822744
MTA1	21	2078	124	20920	12.317	1.70496	2.61465	0.010453
Elk-1	34	2078	201	20920	19.9655	1.70294	3.32553	0.00142035
Androgen receptor	205	2078	1212	20920	120.389	1.70281	8.37145	6.57021e-15
NF-E2 (45 kDa)	27	2078	162	20920	16.0916	1.6779	2.87645	0.0051001
TWIST1	24	2078	145	20920	14.403	1.66632	2.6738	0.00865555
NRF2	36	2078	219	20920	21.7534	1.65491	3.23548	0.00175869
p73	48	2078	293	20920	29.1039	1.64926	3.71677	0.000368249
p63	97	2078	597	20920	59.3005	1.63574	5.2336	7.58078e-07
SMAD4	70	2078	431	20920	42.8116	1.63507	4.42416	2.5779e-05
PPAR-alpha	46	2078	285	20920	28.3093	1.62491	3.5275	0.00066987
LRH1	23	2078	144	20920	14.3036	1.60798	2.4312	0.0150708
GATA-3	112	2078	705	20920	70.0282	1.59936	5.37616	3.44154e-07
HNF4-alpha	84	2078	530	20920	52.6453	1.59558	4.61213	1.08874e-05
p53	241	2078	1529	20920	151.877	1.58681	7.91467	8.18525e-14
Lef-1	32	2078	205	20920	20.3628	1.57149	2.7307	0.00675619
RARalpha	48	2078	311	20920	30.8919	1.55381	3.26768	0.00139138
DBP	64	2078	415	20920	41.2223	1.55256	3.77574	0.000255366
MITF	33	2078	215	20920	21.3561	1.54522	2.66862	0.00775137
E2A	51	2078	335	20920	33.2758	1.53264	3.26373	0.00136752
E2F3	32	2078	213	20920	21.1575	1.51247	2.49648	0.0116994
CDX2	30	2078	200	20920	19.8662	1.51011	2.40719	0.0145833
SMAD2	74	2078	496	20920	49.2681	1.50199	3.75745	0.000249257
TR-alpha	32	2078	215	20920	21.3561	1.4984	2.43943	0.0133126
E2F1	124	2078	846	20920	84.0338	1.4756	4.6896	5.77599e-06
MLL1 (HRX)	35	2078	243	20920	24.1374	1.45003	2.34333	0.0160896
ESR1 (nuclear)	253	2078	1777	20920	176.511	1.43334	6.34158	9.83765e-10
LHX2	56	2078	402	20920	39.931	1.40242	2.70555	0.00597333
c-Myc	380	2078	2756	20920	273.756	1.3881	7.26117	2.05207e-12
Oct-3/4	194	2078	1483	20920	147.308	1.31697	4.2054	3.00309e-05
CUX1 (p110)	167	2078	1328	20920	131.911	1.266	3.3264	0.000729582
NANOG	99	2078	797	20920	79.1666	1.25053	2.39479	0.0114501
CREB1	613	2078	5222	20920	518.705	1.18179	5.03608	4.08593e-07
Receptors
Object name	Actual	n	R	N	Expected	Ratio	z-score	p-value
GPR160	2	2078	2	20920	0.198662	10.0674	4.25859	0.00986233
Gpr162	2	2078	2	20920	0.198662	10.0674	4.25859	0.00986233
TAS2R13	2	2078	2	20920	0.198662	10.0674	4.25859	0.00986233
DARC	8	2078	10	20920	0.993308	8.0539	7.40938	3.50474e-07
S1P5 receptor	3	2078	4	20920	0.397323	7.55053	4.35108	0.00362384
CCBP2 (CCR9)	9	2078	13	20920	1.2913	6.96972	7.15006	4.5656e-07
IL18RAP	4	2078	6	20920	0.595985	6.71158	4.64668	0.00123492
CCR3	14	2078	22	20920	2.18528	6.40651	8.42569	1.29267e-09
CLEC10A	3	2078	5	20920	0.496654	6.04042	3.74328	0.00838915
IL13RA2	3	2078	5	20920	0.496654	6.04042	3.74328	0.00838915
IL1R-rp2	3	2078	5	20920	0.496654	6.04042	3.74328	0.00838915
TfR2	7	2078	12	20920	1.19197	5.87263	5.60697	4.76598e-05
EPHA10	4	2078	7	20920	0.695315	5.75278	4.17656	0.00265455
SEZ6L2	5	2078	9	20920	0.893977	5.59298	4.57676	0.000860497
RING6	6	2078	11	20920	1.09264	5.49129	4.94801	0.000283395
IL8RA	14	2078	26	20920	2.5826	5.42089	7.49058	2.6565e-08
CCR4	7	2078	13	20920	1.2913	5.42089	5.29499	9.43829e-05
PGE2R1	6	2078	12	20920	1.19197	5.03369	4.64158	0.00051913
IL-18R1	5	2078	10	20920	0.993308	5.03369	4.23696	0.00158032
HLADOB	4	2078	8	20920	0.794646	5.03369	3.78948	0.00489251
TIM-1	4	2078	8	20920	0.794646	5.03369	3.78948	0.00489251
CD72	5	2078	11	20920	1.09264	4.57608	3.93973	0.0026611
TACSTD2 (TROP2)	4	2078	9	20920	0.893977	4.47439	3.46212	0.00811813
UNC5A	4	2078	9	20920	0.893977	4.47439	3.46212	0.00811813
FZD10	5	2078	12	20920	1.19197	4.19474	3.6762	0.00419108
VCAM1	21	2078	53	20920	5.26453	3.98896	7.23532	1.08282e-08
CXCR3	7	2078	18	20920	1.78795	3.91509	4.10888	0.00111912
CCX CKR	5	2078	13	20920	1.2913	3.87207	3.43993	0.0062585
CD137(TNFRSF9)	5	2078	13	20920	1.2913	3.87207	3.43993	0.0062585
IFNGR2	5	2078	13	20920	1.2913	3.87207	3.43993	0.0062585
IL5RA	5	2078	13	20920	1.2913	3.87207	3.43993	0.0062585
ITGAE	5	2078	13	20920	1.2913	3.87207	3.43993	0.0062585
LAIR1	5	2078	13	20920	1.2913	3.87207	3.43993	0.0062585
Tissue factor	16	2078	42	20920	4.17189	3.83519	6.1079	1.1399e-06
CD23	11	2078	29	20920	2.88059	3.81866	5.04419	5.73697e-05
CCR1	9	2078	24	20920	2.38394	3.77526	4.5176	0.000302229
Ephrin-A receptor 8	10	2078	27	20920	2.68193	3.72866	4.71151	0.000157705
CCR5	26	2078	71	20920	7.05249	3.68664	7.53054	1.4876e-09
CD79B	8	2078	22	20920	2.18528	3.66086	4.14678	0.000833623
CD81	27	2078	75	20920	7.44981	3.62425	7.56076	1.12419e-09
CCR10	5	2078	14	20920	1.39063	3.59549	3.2261	0.00894868
Semaphorin 4B	5	2078	14	20920	1.39063	3.59549	3.2261	0.00894868
Plexin A1	11	2078	31	20920	3.07925	3.57229	4.75962	0.000116428
MAG	13	2078	37	20920	3.67524	3.53718	5.12963	3.18248e-05
CD43	7	2078	20	20920	1.98662	3.52358	3.74963	0.00228205
PGE2R4	8	2078	23	20920	2.28461	3.50169	3.98645	0.00116779
TSPAN12	8	2078	23	20920	2.28461	3.50169	3.98645	0.00116779
C1qRp	9	2078	26	20920	2.5826	3.48486	4.21025	0.000601258
ITGAV	22	2078	65	20920	6.4565	3.40742	6.45554	1.3744e-07
CD14	16	2078	48	20920	4.76788	3.35579	5.42632	8.65846e-06
CCR2	14	2078	42	20920	4.17189	3.35579	5.07512	3.14192e-05
VLDLR	11	2078	33	20920	3.27792	3.35579	4.49765	0.000220751
CSF2RB	10	2078	30	20920	2.97992	3.35579	4.28803	0.000425372
CD53	6	2078	18	20920	1.78795	3.35579	3.32054	0.00618292
CNTFR alpha	6	2078	18	20920	1.78795	3.35579	3.32054	0.00618292
CD9	33	2078	101	20920	10.0324	3.28934	7.65898	3.17838e-10
FSHR	13	2078	40	20920	3.97323	3.2719	4.7762	8.0889e-05
Fc gamma RII beta	8	2078	25	20920	2.48327	3.22156	3.69094	0.00215102
Protein C receptor (endothelial)	7	2078	22	20920	2.18528	3.20325	3.43363	0.00420561
ITGAX	6	2078	19	20920	1.88728	3.17917	3.15583	0.00828838
CD82	18	2078	58	20920	5.76119	3.12436	5.38014	7.56475e-06
CD2	9	2078	29	20920	2.88059	3.12436	3.80169	0.00146514
PVR	7	2078	23	20920	2.28461	3.06398	3.28895	0.00553466
CD28	10	2078	33	20920	3.27792	3.05072	3.91521	0.000993402
CD79A	11	2078	37	20920	3.67524	2.993	4.02942	0.000671751
Syndecan-3	10	2078	34	20920	3.37725	2.96099	3.8003	0.00128346
OTR	7	2078	24	20920	2.38394	2.93632	3.15196	0.00715458
ITGA3	16	2078	55	20920	5.46319	2.92869	4.75625	5.83122e-05
CD69	9	2078	31	20920	3.07925	2.92279	3.55781	0.00245823
IL-2R alpha chain	11	2078	38	20920	3.77457	2.91424	3.92222	0.000861497
IL-2R gamma chain	12	2078	42	20920	4.17189	2.87639	4.04235	0.000578159
ITGA5	24	2078	85	20920	8.44312	2.84255	5.65278	1.64459e-06
CD74	9	2078	32	20920	3.17859	2.83145	3.44311	0.00312304
PSGL-1	7	2078	25	20920	2.48327	2.81886	3.02189	0.00910041
gp130	15	2078	54	20920	5.36386	2.79649	4.38968	0.000174986
ITGAL	8	2078	29	20920	2.88059	2.77721	3.18044	0.0059624
CD47	11	2078	40	20920	3.97323	2.76853	3.71797	0.00137466
CD44	43	2078	158	20920	15.6943	2.73985	7.29015	5.37082e-10
CXCR4	29	2078	107	20920	10.6284	2.72854	5.95297	3.67434e-07
TBXA2R	10	2078	37	20920	3.67524	2.72091	3.47931	0.00258783
ICAM1	22	2078	82	20920	8.14512	2.701	5.12523	1.09128e-05
PLAUR (uPAR)	28	2078	105	20920	10.4297	2.68463	5.747	8.31976e-07
L-selectin	12	2078	45	20920	4.46989	2.68463	3.75689	0.00113581
Claudin-4	8	2078	30	20920	2.97992	2.68463	3.06638	0.00743573
IL1RAP	8	2078	30	20920	2.97992	2.68463	3.06638	0.00743573
CaSR	9	2078	34	20920	3.37725	2.66489	3.22647	0.0048714
Syndecan-4	19	2078	72	20920	7.15182	2.65667	4.67627	5.46585e-05
ROR2	10	2078	38	20920	3.77457	2.64931	3.37938	0.00320438
S1P1 receptor	10	2078	38	20920	3.77457	2.64931	3.37938	0.00320438
ITGB2	26	2078	100	20920	9.93308	2.61752	5.38441	3.39086e-06
ITGB5	13	2078	50	20920	4.96654	2.61752	3.80279	0.000928603
Syndecan-2	13	2078	50	20920	4.96654	2.61752	3.80279	0.000928603
Syndecan-1	17	2078	66	20920	6.55583	2.59311	4.3048	0.0001831
IL-2R beta chain	9	2078	35	20920	3.47658	2.58875	3.12394	0.00599034
Thrombomodulin	9	2078	35	20920	3.47658	2.58875	3.12394	0.00599034
E-selectin	10	2078	39	20920	3.8739	2.58138	3.28263	0.00393227
CD45	25	2078	98	20920	9.73442	2.56821	5.16755	7.48797e-06
DDR1	16	2078	63	20920	6.25784	2.55679	4.10965	0.00033403
CD36L2	12	2078	48	20920	4.76788	2.51684	3.49389	0.00207989
TLR9	11	2078	44	20920	4.37055	2.51684	3.34482	0.00314961
Fc epsilon RI gamma	10	2078	40	20920	3.97323	2.51684	3.18886	0.0047848
PAR2	9	2078	36	20920	3.57591	2.51684	3.02493	0.00729713
ITGB1	66	2078	265	20920	26.3227	2.50735	8.20074	1.2697e-12
IGF-2 receptor	14	2078	57	20920	5.66185	2.47269	3.69734	0.00110244
DEP-1	13	2078	53	20920	5.26453	2.46936	3.55684	0.00166142
MSP receptor (RON)	10	2078	41	20920	4.07256	2.45546	3.09789	0.00577589
AGTR1	18	2078	75	20920	7.44981	2.41617	4.08014	0.000311985
ITGB4	16	2078	67	20920	6.65516	2.40415	3.82293	0.000699621
LDLR	14	2078	59	20920	5.86052	2.38887	3.54772	0.00157789
CD151	22	2078	93	20920	9.23776	2.38153	4.43423	8.9028e-05
08p22/MSR1(CD204)	13	2078	55	20920	5.46319	2.37956	3.40207	0.00237602
APOER2	11	2078	49	20920	4.86721	2.26002	2.93248	0.00755086
ITGA4	11	2078	49	20920	4.86721	2.26002	2.93248	0.00755086
LRP2 (Megalin)	15	2078	67	20920	6.65516	2.25389	3.41383	0.00203565
VEGFR-2	30	2078	137	20920	13.6083	2.20453	4.69737	2.57121e-05
ITGA6	12	2078	55	20920	5.46319	2.19652	2.95067	0.00683996
VEGFR-1	17	2078	78	20920	7.7478	2.19417	3.50892	0.0014491
ErbB3	19	2078	89	20920	8.84044	2.14921	3.60803	0.00102241
TLR4	24	2078	113	20920	11.2244	2.1382	4.02888	0.000259806
CD4	32	2078	152	20920	15.0983	2.11945	4.6	3.2352e-05
Ephrin-A receptor 4	20	2078	95	20920	9.43642	2.11945	3.63164	0.000918717
ITGB3	33	2078	159	20920	15.7936	2.08945	4.57945	3.32564e-05
Insulin receptor	40	2078	198	20920	19.6675	2.03381	4.85387	1.01869e-05
Ephrin-A receptor 2	14	2078	71	20920	7.05249	1.98512	2.76124	0.00927269
A2M receptor	51	2078	264	20920	26.2233	1.94483	5.13055	2.64241e-06
APP	55	2078	285	20920	28.3093	1.94283	5.32208	1.12742e-06
ErbB4	18	2078	94	20920	9.33709	1.92779	2.99394	0.00478145
PDGF-R-beta	28	2078	147	20920	14.6016	1.91759	3.70757	0.000561138
HGF receptor (Met)	28	2078	150	20920	14.8996	1.87924	3.58894	0.000781866
c-Kit	18	2078	100	20920	9.93308	1.81213	2.70342	0.00921247
IGF-1 receptor	39	2078	217	20920	21.5548	1.80934	3.97993	0.000190039
TNF-R2	20	2078	113	20920	11.2244	1.78184	2.76745	0.00758956
EGFR	112	2078	634	20920	62.9757	1.77846	6.6102	9.49521e-10
ErbB2	40	2078	230	20920	22.8461	1.75085	3.80246	0.000321675
Ligands
Object name	Actual	n	R	N	Expected	Ratio	z-score	p-value
IL-1F9	4	2078	6	20920	0.595985	6.71158	4.64668	0.00123492
Beta-defensin 1	3	2078	5	20920	0.496654	6.04042	3.74328	0.00838915
Small LDL	3	2078	5	20920	0.496654	6.04042	3.74328	0.00838915
Igh-1a	4	2078	8	20920	0.794646	5.03369	3.78948	0.00489251
BETA-IG-H3	9	2078	19	20920	1.88728	4.76876	5.45784	3.3835e-05
Decorin	28	2078	60	20920	5.95985	4.69811	9.52638	3.02989e-13
MIP-1-beta	16	2078	36	20920	3.57591	4.47439	6.92871	8.93279e-08
BSF-3 (cardiotrophin-like cytokine)	4	2078	9	20920	0.893977	4.47439	3.46212	0.00811813
LAMA2	4	2078	9	20920	0.893977	4.47439	3.46212	0.00811813
Oncostatin M	4	2078	9	20920	0.893977	4.47439	3.46212	0.00811813
G-CSF	6	2078	14	20920	1.39063	4.31459	4.11991	0.00141618
CCL20	11	2078	26	20920	2.5826	4.25927	5.52238	1.69769e-05
Adrenomedullin	8	2078	19	20920	1.88728	4.23889	4.69051	0.000258602
CCL8	8	2078	19	20920	1.88728	4.23889	4.69051	0.000258602
IL-9	7	2078	17	20920	1.68862	4.14539	4.30848	0.000747672
CD40L(TNFSF5)	8	2078	20	20920	1.98662	4.02695	4.49756	0.000393606
DAF	8	2078	20	20920	1.98662	4.02695	4.49756	0.000393606
HGF	14	2078	37	20920	3.67524	3.80928	5.67974	5.85048e-06
LAMC2	12	2078	32	20920	3.17859	3.77526	5.21748	3.02333e-05
OSF-2	6	2078	16	20920	1.58929	3.77526	3.6879	0.00317241
TIG2	5	2078	14	20920	1.39063	3.59549	3.2261	0.00894868
MIG	8	2078	23	20920	2.28461	3.50169	3.98645	0.00116779
Eotaxin	10	2078	30	20920	2.97992	3.35579	4.28803	0.000425372
LDL	7	2078	21	20920	2.08595	3.35579	3.58685	0.00313271
Thrombospondin 2	6	2078	18	20920	1.78795	3.35579	3.32054	0.00618292
IL-17	13	2078	40	20920	3.97323	3.2719	4.7762	8.0889e-05
TGF-beta 3	10	2078	31	20920	3.07925	3.24754	4.15871	0.000572488
Inhibin alpha subunit	8	2078	25	20920	2.48327	3.22156	3.69094	0.00215102
LAMA5	8	2078	25	20920	2.48327	3.22156	3.69094	0.00215102
PTHrP	8	2078	25	20920	2.48327	3.22156	3.69094	0.00215102
SDF-1	21	2078	66	20920	6.55583	3.20325	5.95349	8.50088e-07
I-TAC	7	2078	22	20920	2.18528	3.20325	3.43363	0.00420561
Cyr61	18	2078	57	20920	5.66185	3.17917	5.47104	5.74739e-06
APOA2	8	2078	26	20920	2.5826	3.09765	3.55418	0.00283981
Fibulin-2	9	2078	30	20920	2.97992	3.02021	3.67721	0.00191075
LAMA4	8	2078	27	20920	2.68193	2.98293	3.42387	0.00368898
GM-CSF	15	2078	51	20920	5.06587	2.96099	4.65629	8.58362e-05
CCL13	12	2078	41	20920	4.07256	2.94655	4.14316	0.000453531
Endostatin	14	2078	48	20920	4.76788	2.93632	4.4601	0.000161992
Adiponectin	16	2078	55	20920	5.46319	2.92869	4.75625	5.83122e-05
Galectin-8	9	2078	31	20920	3.07925	2.92279	3.55781	0.00245823
IL-24	6	2078	21	20920	2.08595	2.87639	2.85693	0.0139544
LAMA3 (Epiligrin)	6	2078	21	20920	2.08595	2.87639	2.85693	0.0139544
Leptin	6	2078	21	20920	2.08595	2.87639	2.85693	0.0139544
Epo	9	2078	32	20920	3.17859	2.83145	3.44311	0.00312304
Ephrin-A1	7	2078	25	20920	2.48327	2.81886	3.02189	0.00910041
IFN-gamma	23	2078	83	20920	8.24446	2.78975	5.42556	3.82544e-06
Tenascin-C	23	2078	83	20920	8.24446	2.78975	5.42556	3.82544e-06
CCL7	8	2078	29	20920	2.88059	2.77721	3.18044	0.0059624
LL37	8	2078	29	20920	2.88059	2.77721	3.18044	0.0059624
IL-5	9	2078	33	20920	3.27792	2.74565	3.33277	0.00392165
von Willebrand factor	16	2078	59	20920	5.86052	2.73013	4.41945	0.0001466
GRO-3	10	2078	37	20920	3.67524	2.72091	3.47931	0.00258783
Fibrillin 1	17	2078	63	20920	6.25784	2.71659	4.53149	9.83258e-05
DBI	7	2078	26	20920	2.5826	2.71045	2.89811	0.0114069
HB-EGF	12	2078	45	20920	4.46989	2.68463	3.75689	0.00113581
Fibronectin	56	2078	212	20920	21.0581	2.65931	8.06408	5.14357e-12
TGF-beta 1	38	2078	145	20920	14.403	2.63835	6.57429	1.64499e-08
IL-12 beta	13	2078	50	20920	4.96654	2.61752	3.80279	0.000928603
IL-1 beta	21	2078	81	20920	8.04579	2.61006	4.82143	3.01753e-05
IL-12 alpha	7	2078	27	20920	2.68193	2.61006	2.78005	0.0141082
LAMB3	7	2078	27	20920	2.68193	2.61006	2.78005	0.0141082
PDF	8	2078	31	20920	3.07925	2.59803	2.9569	0.00916703
CCL5	17	2078	67	20920	6.65516	2.55441	4.23202	0.000222916
Thrombospondin 1	33	2078	131	20920	13.0123	2.53606	5.85673	3.82998e-07
APOA1	29	2078	116	20920	11.5224	2.51684	5.44034	2.24729e-06
PF4	10	2078	40	20920	3.97323	2.51684	3.18886	0.0047848
Ephrin-A5	8	2078	32	20920	3.17859	2.51684	2.85165	0.0111817
IL-2	22	2078	90	20920	8.93977	2.46091	4.61244	5.24942e-05
PDGF-A	8	2078	33	20920	3.27792	2.44058	2.75033	0.0135049
Galectin-1	14	2078	58	20920	5.76119	2.43006	3.62175	0.00132242
IL-4	16	2078	67	20920	6.65516	2.40415	3.82293	0.000699621
CCL2	20	2078	85	20920	8.44312	2.36879	4.19933	0.000197681
Vitronectin	22	2078	94	20920	9.33709	2.35619	4.37635	0.000105468
WNT4	10	2078	43	20920	4.27122	2.34125	2.92374	0.00823182
IP10	13	2078	56	20920	5.56252	2.33707	3.3272	0.00281802
A2M	38	2078	164	20920	16.2902	2.33268	5.68993	5.25545e-07
FGF2	19	2078	83	20920	8.24446	2.30458	3.95477	0.000410602
PDGF-B	10	2078	44	20920	4.37055	2.28804	2.84028	0.00972658
Ephrin-B2	9	2078	40	20920	3.97323	2.26516	2.65974	0.0147868
CTGF	22	2078	98	20920	9.73442	2.26002	4.15202	0.000201384
HP	11	2078	49	20920	4.86721	2.26002	2.93248	0.00755086
RANKL(TNFSF11)	10	2078	45	20920	4.46989	2.23719	2.75906	0.0114196
Prolactin	11	2078	50	20920	4.96654	2.21482	2.85605	0.00883192
Angiotensinogen	10	2078	46	20920	4.56922	2.18856	2.67995	0.0133262
IL-1 alpha	11	2078	52	20920	5.1652	2.12964	2.70851	0.0118915
IGF-1	18	2078	86	20920	8.54245	2.10712	3.41656	0.0017358
PAI1	23	2078	115	20920	11.423	2.01347	3.61916	0.000841757
MIF	15	2078	75	20920	7.44981	2.01347	2.91993	0.00631709
IL-6	21	2078	106	20920	10.5291	1.99448	3.40879	0.00156916
IL-10	14	2078	73	20920	7.25115	1.93073	2.64541	0.0118208
APOE	18	2078	98	20920	9.73442	1.84911	2.79798	0.00747026
Osteopontin	29	2078	166	20920	16.4889	1.75876	3.25939	0.00186259
BMP4	19	2078	110	20920	10.9264	1.73891	2.58037	0.0117544
FasL(TNFSF6)	21	2078	126	20920	12.5157	1.6779	2.5346	0.0124599
VEGF-A	30	2078	181	20920	17.9789	1.66863	3.00025	0.0035716
TNF-alpha	39	2078	239	20920	23.7401	1.64279	3.31905	0.00133873
Kinases
Object name	Actual	n	R	N	Expected	Ratio	z-score	p-value
MLK1(MAP3K9)	3	2078	5	20920	0.496654	6.04042	3.74328	0.00838915
EPHA10	4	2078	7	20920	0.695315	5.75278	4.17656	0.00265455
TXK	6	2078	11	20920	1.09264	5.49129	4.94801	0.000283395
PKNbeta	5	2078	10	20920	0.993308	5.03369	4.23696	0.00158032
Mia3	5	2078	12	20920	1.19197	4.19474	3.6762	0.00419108
Ephrin-A receptor 8	10	2078	27	20920	2.68193	3.72866	4.71151	0.000157705
Aurora-C	5	2078	14	20920	1.39063	3.59549	3.2261	0.00894868
PAK6	7	2078	22	20920	2.18528	3.20325	3.43363	0.00420561
BLK	9	2078	29	20920	2.88059	3.12436	3.80169	0.00146514
TTK	11	2078	36	20920	3.57591	3.07614	4.14029	0.000518078
DDR2	6	2078	20	20920	1.98662	3.02021	3.00171	0.0108625
NDPK 7	8	2078	27	20920	2.68193	2.98293	3.42387	0.00368898
MAPKAPK5	10	2078	36	20920	3.57591	2.79649	3.58261	0.00206997
PKC-theta	24	2078	87	20920	8.64178	2.77721	5.51634	2.58935e-06
STK39	7	2078	26	20920	2.5826	2.71045	2.89811	0.0114069
Lyn	55	2078	205	20920	20.3628	2.701	8.12773	4.06679e-12
LIMK2	8	2078	30	20920	2.97992	2.68463	3.06638	0.00743573
ROR2	10	2078	38	20920	3.77457	2.64931	3.37938	0.00320438
FGR	14	2078	54	20920	5.36386	2.61006	3.93413	0.000617302
CDK3	8	2078	31	20920	3.07925	2.59803	2.9569	0.00916703
SPHK1	11	2078	43	20920	4.27122	2.57537	3.43411	0.00259083
Citron	8	2078	32	20920	3.17859	2.51684	2.85165	0.0111817
p90RSK3(RPS6KA2)	8	2078	32	20920	3.17859	2.51684	2.85165	0.0111817
Lck	49	2078	198	20920	19.6675	2.49142	7.00239	1.231e-09
Syk	81	2078	328	20920	32.5805	2.48615	9.00907	5.89214e-15
ABL2	14	2078	57	20920	5.66185	2.47269	3.69734	0.00110244
PRK1	12	2078	49	20920	4.86721	2.46548	3.41064	0.00250962
ROCK2	20	2078	82	20920	8.14512	2.45546	4.38539	0.000116845
Fyn	74	2078	315	20920	31.2892	2.36503	8.10666	1.28985e-12
ERK5 (MAPK7)	14	2078	60	20920	5.95985	2.34905	3.47518	0.00187315
TPL2(MAP3K8)	18	2078	78	20920	7.7478	2.32324	3.88818	0.000520041
Csk	41	2078	180	20920	17.8795	2.29312	5.78631	3.10487e-07
p38beta (MAPK11)	17	2078	75	20920	7.44981	2.28194	3.6934	0.000912639
MEK6(MAP2K6)	12	2078	53	20920	5.26453	2.27941	3.09703	0.00500523
Btk	31	2078	137	20920	13.6083	2.27802	4.98394	9.48381e-06
Hck	28	2078	124	20920	12.317	2.27328	4.72252	2.61584e-05
Protein kinase G1	14	2078	62	20920	6.15851	2.27328	3.33436	0.00260167
Tyk2	11	2078	49	20920	4.86721	2.26002	2.93248	0.00755086
ZAP70	33	2078	148	20920	14.701	2.24475	5.04666	6.92979e-06
LATS1	10	2078	45	20920	4.46989	2.23719	2.75906	0.0114196
MSK1	10	2078	45	20920	4.46989	2.23719	2.75906	0.0114196
Casein kinase I delta	33	2078	149	20920	14.8003	2.22969	5.00252	8.06388e-06
JAK1	31	2078	141	20920	14.0056	2.21339	4.80097	1.74726e-05
PKC-delta	60	2078	273	20920	27.1173	2.21261	6.69736	2.70651e-09
VEGFR-2	30	2078	137	20920	13.6083	2.20453	4.69737	2.57121e-05
VEGFR-1	17	2078	78	20920	7.7478	2.19417	3.50892	0.0014491
PKC-gamma	33	2078	152	20920	15.0983	2.18568	4.87216	1.25652e-05
ErbB3	19	2078	89	20920	8.84044	2.14921	3.60803	0.00102241
ROCK1	14	2078	67	20920	6.65516	2.10363	3.00474	0.00547796
JAK2	33	2078	158	20920	15.6943	2.10268	4.62033	2.90858e-05
RIPK2	18	2078	88	20920	8.74111	2.05924	3.30672	0.00227324
Nek2A	13	2078	64	20920	6.35717	2.04494	2.78031	0.00929699
STK3	13	2078	64	20920	6.35717	2.04494	2.78031	0.00929699
Pim-1	14	2078	69	20920	6.85382	2.04266	2.88092	0.00717785
NDPK A	19	2078	94	20920	9.33709	2.03489	3.33954	0.00201377
Insulin receptor	40	2078	198	20920	19.6675	2.03381	4.85387	1.01869e-05
PKC-beta	22	2078	110	20920	10.9264	2.01347	3.53918	0.00107953
GRK2	18	2078	91	20920	9.0391	1.99135	3.14733	0.00333599
Ephrin-A receptor 2	14	2078	71	20920	7.05249	1.98512	2.76124	0.00927269
IRAK1	20	2078	102	20920	10.1317	1.97399	3.27466	0.00227813
PKC-epsilon	55	2078	287	20920	28.5079	1.92929	5.26429	1.41428e-06
ErbB4	18	2078	94	20920	9.33709	1.92779	2.99394	0.00478145
AMPK alpha 1 subunit	29	2078	152	20920	15.0983	1.92075	3.78351	0.000439096
PDGF-R-beta	28	2078	147	20920	14.6016	1.91759	3.70757	0.000561138
PKC-alpha	73	2078	384	20920	38.143	1.91385	6.00222	4.02887e-08
PAK2	25	2078	133	20920	13.211	1.89236	3.42848	0.00131202
PAK1	38	2078	203	20920	20.1641	1.88453	4.2056	9.53742e-05
HGF receptor (Met)	28	2078	150	20920	14.8996	1.87924	3.58894	0.000781866
ERK2 (MAPK1)	90	2078	487	20920	48.3741	1.8605	6.38086	4.63566e-09
c-Abl	55	2078	301	20920	29.8986	1.83955	4.87223	6.326e-06
PKC-lambda/iota	20	2078	111	20920	11.0257	1.81394	2.85534	0.00620914
c-Kit	18	2078	100	20920	9.93308	1.81213	2.70342	0.00921247
IGF-1 receptor	39	2078	217	20920	21.5548	1.80934	3.97993	0.000190039
TAK1(MAP3K7)	33	2078	185	20920	18.3762	1.7958	3.61051	0.000652186
p38delta (MAPK13)	25	2078	141	20920	14.0056	1.785	3.10595	0.00301206
EGFR	112	2078	634	20920	62.9757	1.77846	6.6102	9.49521e-10
PKM2	27	2078	153	20920	15.1976	1.7766	3.20172	0.00225839
AKT1	61	2078	348	20920	34.5671	1.76468	4.77708	8.00651e-06
B-Raf	21	2078	120	20920	11.9197	1.76179	2.77923	0.00721727
Aurora-B	32	2078	183	20920	18.1775	1.76041	3.4311	0.00110261
ErbB2	40	2078	230	20920	22.8461	1.75085	3.80246	0.000321675
ASK1 (MAP3K5)	21	2078	121	20920	12.019	1.74723	2.73751	0.00793711
PKA-cat alpha	32	2078	185	20920	18.3762	1.74138	3.36362	0.00132703
Pyk2(FAK2)	22	2078	128	20920	12.7143	1.73033	2.75236	0.00750995
c-Raf-1	35	2078	204	20920	20.2635	1.72725	3.46635	0.000943926
Aurora-A	32	2078	187	20920	18.5749	1.72276	3.29695	0.00159012
CDK1 (p34)	102	2078	599	20920	59.4991	1.71431	5.89057	3.77304e-08
c-Src	106	2078	623	20920	61.8831	1.71291	5.99917	2.12957e-08
PKC-zeta	54	2078	319	20920	31.6865	1.70419	4.20895	6.85482e-05
ERK1 (MAPK3)	89	2078	529	20920	52.546	1.69375	5.36716	4.76142e-07
IKK-alpha	33	2078	201	20920	19.9655	1.65285	3.08858	0.00271776
TK1	28	2078	175	20920	17.3829	1.61078	2.69449	0.00775331
FAK1	43	2078	270	20920	26.8193	1.60332	3.31361	0.00129064
p38alpha (MAPK14)	50	2078	316	20920	31.3885	1.59294	3.52701	0.000639468
ERK3	35	2078	229	20920	22.7467	1.53868	2.722	0.00667427
GSK3 beta	60	2078	405	20920	40.229	1.49146	3.31674	0.00108907
DNA-PK	40	2078	274	20920	27.2166	1.46969	2.59895	0.0085913
CDK2	100	2078	751	20920	74.5974	1.34053	3.15618	0.00144469
PLK1	123	2078	997	20920	99.0328	1.24201	2.60039	0.00654157
Proteases
Object name	Actual	n	R	N	Expected	Ratio	z-score	p-value
C1RL	2	2078	2	20920	0.198662	10.0674	4.25859	0.00986233
H28	2	2078	2	20920	0.198662	10.0674	4.25859	0.00986233
Mcpt8	2	2078	2	20920	0.198662	10.0674	4.25859	0.00986233
Hepsin	10	2078	17	20920	1.68862	5.92198	6.74202	9.23723e-07
DESC1	4	2078	7	20920	0.695315	5.75278	4.17656	0.00265455
MMP-19	8	2078	15	20920	1.48996	5.36927	5.62158	3.16955e-05
Beta-tryptase 1	7	2078	14	20920	1.39063	5.03369	5.01372	0.000172559
MASP2	6	2078	12	20920	1.19197	5.03369	4.64158	0.00051913
TMPS6	5	2078	10	20920	0.993308	5.03369	4.23696	0.00158032
Chymase	12	2078	25	20920	2.48327	4.83234	6.36711	1.35074e-06
Stromelysin-1	51	2078	108	20920	10.7277	4.75404	12.9892	2.84624e-23
MMP-12	24	2078	51	20920	5.06587	4.73759	8.87473	1.19852e-11
ADAM28	7	2078	15	20920	1.48996	4.69811	4.75806	0.000295814
MMP-20	6	2078	13	20920	1.2913	4.64648	4.36746	0.000883198
Mcpt1 (rodent)	8	2078	18	20920	1.78795	4.47439	4.89723	0.000163963
Trypsin II	6	2078	14	20920	1.39063	4.31459	4.11991	0.00141618
HABP2	6	2078	15	20920	1.48996	4.02695	3.89453	0.00216309
MMP-1	41	2078	105	20920	10.4297	3.93107	9.99913	2.24436e-15
MMP-25	20	2078	53	20920	5.26453	3.79901	6.77551	6.39247e-08
Leukocyte elastase	42	2078	113	20920	11.2244	3.74186	9.7053	7.95999e-15
Matrilysin (MMP-7)	33	2078	91	20920	9.0391	3.65081	8.41577	1.30006e-11
Coagulation factor XII	9	2078	25	20920	2.48327	3.62425	4.35998	0.000430845
MMP-13	39	2078	112	20920	11.125	3.5056	8.82949	8.18207e-13
PC7	9	2078	26	20920	2.5826	3.48486	4.21025	0.000601258
MMP-8	14	2078	41	20920	4.07256	3.43764	5.18843	2.30416e-05
MMP-2	117	2078	350	20920	34.7658	3.36538	14.82	7.66217e-34
Meprin A, beta	20	2078	61	20920	6.05918	3.30078	5.97617	9.02443e-07
BMP1	13	2078	40	20920	3.97323	3.2719	4.7762	8.0889e-05
Plasmin	28	2078	87	20920	8.64178	3.24007	6.95306	1.00381e-08
ADAM-TS1	13	2078	41	20920	4.07256	3.19209	4.6658	0.000107747
Matriptase	13	2078	41	20920	4.07256	3.19209	4.6658	0.000107747
ADAM15	18	2078	57	20920	5.66185	3.17917	5.47104	5.74739e-06
Cathepsin G	30	2078	96	20920	9.53576	3.14605	6.99881	6.57107e-09
MMP-9	97	2078	311	20920	30.8919	3.13998	12.6268	1.28681e-25
Plasminogen	22	2078	71	20920	7.05249	3.11947	5.94077	7.82234e-07
Renin	15	2078	50	20920	4.96654	3.02021	4.74953	6.66625e-05
Kallikrein 7	9	2078	30	20920	2.97992	3.02021	3.67721	0.00191075
IRAP	8	2078	27	20920	2.68193	2.98293	3.42387	0.00368898
Cathepsin C	7	2078	24	20920	2.38394	2.93632	3.15196	0.00715458
DPP4	17	2078	59	20920	5.86052	2.90077	4.85531	3.95738e-05
MMP-15	8	2078	28	20920	2.78126	2.87639	3.29946	0.00472178
Myeloblastin	20	2078	71	20920	7.05249	2.83588	5.14589	1.23227e-05
Coagulation factor XIII A	9	2078	32	20920	3.17859	2.83145	3.44311	0.00312304
Kallikrein 6 (Neurosin)	12	2078	44	20920	4.37055	2.74565	3.84936	0.000914509
PCSK4	8	2078	31	20920	3.07925	2.59803	2.9569	0.00916703
Kallikrein 14	14	2078	56	20920	5.56252	2.51684	3.77455	0.000913987
Meprin A, alpha	17	2078	69	20920	6.85382	2.48037	4.09035	0.000325603
MMP-14	92	2078	385	20920	38.2424	2.40571	9.24503	7.60237e-16
Cathepsin B	21	2078	88	20920	8.74111	2.40244	4.37815	0.000111639
Thrombin	19	2078	81	20920	8.04579	2.36148	4.07705	0.0002949
ADAM10	27	2078	119	20920	11.8204	2.28419	4.66543	3.30581e-05
ADAM17	26	2078	115	20920	11.423	2.2761	4.55701	4.89213e-05
ADAM9	11	2078	50	20920	4.96654	2.21482	2.85605	0.00883192
BACE1	42	2078	203	20920	20.1641	2.0829	5.14878	3.29497e-06
PLAT (TPA)	14	2078	69	20920	6.85382	2.04266	2.88092	0.00717785
Furin	33	2078	174	20920	17.2836	1.90933	3.99998	0.00020688
PLAU (UPA)	20	2078	106	20920	10.5291	1.8995	3.08325	0.003633
Cathepsin D	20	2078	109	20920	10.8271	1.84722	2.94507	0.00504121
PRSS11 (HtrA1)	17	2078	93	20920	9.23776	1.84027	2.69698	0.00960707
Calpain 1(mu)	31	2078	180	20920	17.8795	1.73383	3.28363	0.00167899
Presenilin 1	31	2078	180	20920	17.8795	1.73383	3.28363	0.00167899
Caspase-1	31	2078	191	20920	18.9722	1.63397	2.92299	0.00427093
Caspase-7	30	2078	189	20920	18.7735	1.598	2.74251	0.00673368
Caspase-3	83	2078	537	20920	53.3406	1.55604	4.33497	3.11066e-05
Enzymes
Object name	Actual	n	R	N	Expected	Ratio	z-score	p-value
Esterase 22	3	2078	3	20920	0.297992	10.0674	5.21581	0.000978783
Neutral sphingomyelinase	4	2078	5	20920	0.496654	8.0539	5.2386	0.000446973
CHST4	4	2078	6	20920	0.595985	6.71158	4.64668	0.00123492
GDE1	4	2078	6	20920	0.595985	6.71158	4.64668	0.00123492
COX IV-2	5	2078	8	20920	0.794646	6.29211	4.97171	0.000416585
Heparanase 1	8	2078	15	20920	1.48996	5.36927	5.62158	3.16955e-05
NDUFB8	6	2078	12	20920	1.19197	5.03369	4.64158	0.00051913
TIPARP	5	2078	10	20920	0.993308	5.03369	4.23696	0.00158032
ERG1	6	2078	13	20920	1.2913	4.64648	4.36746	0.000883198
HMBS	6	2078	13	20920	1.2913	4.64648	4.36746	0.000883198
HDAC11	8	2078	19	20920	1.88728	4.23889	4.69051	0.000258602
TXNDC5	14	2078	36	20920	3.57591	3.91509	5.81334	4.00173e-06
Thioredoxin-like 2	11	2078	32	20920	3.17859	3.46066	4.62602	0.000161578
DOHH	8	2078	24	20920	2.38394	3.35579	3.83478	0.00160057
GNT-V	12	2078	37	20920	3.67524	3.26509	4.57952	0.000154849
RPA39	12	2078	38	20920	3.77457	3.17917	4.46505	0.000206012
ALAS1	10	2078	32	20920	3.17859	3.14605	4.03457	0.000759265
PRKCSH	10	2078	32	20920	3.17859	3.14605	4.03457	0.000759265
GCL cat	14	2078	48	20920	4.76788	2.93632	4.4601	0.000161992
PLC-gamma 2	20	2078	80	20920	7.94646	2.51684	4.51405	8.07436e-05
ACLY	13	2078	52	20920	5.1652	2.51684	3.6369	0.00137719
ODO2	17	2078	69	20920	6.85382	2.48037	4.09035	0.000325603
UBE2C	13	2078	53	20920	5.26453	2.46936	3.55684	0.00166142
JMJD1A	15	2078	64	20920	6.35717	2.35954	3.6174	0.00124727
SIAH2	17	2078	74	20920	7.35048	2.31277	3.75686	0.000776491
JMJD3	47	2078	206	20920	20.4621	2.29692	6.21221	4.14205e-08
GCH1	17	2078	78	20920	7.7478	2.19417	3.50892	0.0014491
CBL-B	18	2078	85	20920	8.44312	2.13191	3.47261	0.00151007
PDIA3	33	2078	156	20920	15.4956	2.12964	4.703	2.21383e-05
TGM2	47	2078	225	20920	22.3494	2.10296	5.52394	6.62106e-07
SYVN1	35	2078	169	20920	16.7869	2.08496	4.70291	2.04669e-05
BRM	42	2078	203	20920	20.1641	2.0829	5.14878	3.29497e-06
iNOS	33	2078	169	20920	16.7869	1.96582	4.18648	0.000116614
PCAF	53	2078	279	20920	27.7133	1.91244	5.09531	2.86244e-06
BRG1	98	2078	518	20920	51.4533	1.90464	6.92362	2.57698e-10
G3P2	42	2078	224	20920	22.2501	1.88763	4.43551	4.04792e-05
p300	164	2078	882	20920	87.6098	1.87194	8.78663	9.45836e-16
CARM1	27	2078	148	20920	14.701	1.83662	3.39193	0.00137091
c-Cbl	46	2078	256	20920	25.4287	1.80898	4.32495	5.35397e-05
CBP	108	2078	605	20920	60.0951	1.79715	6.60754	1.03821e-09
HDAC6	35	2078	205	20920	20.3628	1.71882	3.43466	0.00103183
HDAC3	66	2078	388	20920	38.5403	1.71249	4.70446	9.66457e-06
DNMT1	36	2078	212	20920	21.0581	1.70955	3.44837	0.000975706
HDAC1	145	2078	890	20920	88.4044	1.64019	6.48176	1.12124e-09
HDAC2	89	2078	555	20920	55.1286	1.61441	4.87181	3.72086e-06
Sirtuin1	76	2078	486	20920	48.2748	1.57432	4.25428	4.45522e-05
EZH2	97	2078	640	20920	63.5717	1.52584	4.48679	1.56112e-05
